# Supplementary material for: DDERMMAL, a melanocytic long non-coding RNA, confers DNA damage tolerance to melanoma cells
Source: iScience. 2026 Jun 5;29(6):116251. doi: 10.1016/j.isci.2026.116251 (PMC13264319; doi:10.1016/j.isci.2026.116251)
Supplement: Table S3. List of proteins interacting with DDERMMAL detected by mass spectrometry, related to Figure 4 [file mmc2.xlsx]

## Sheet: proteinGroups_filtered
ID	Protein IDs	Majority protein IDs	Protein names	Gene names	Significant p<0.05	Significant FDR5%	p-value(-Log10)	q-value	Fold Change (POS_vs_NEG)	Peptides POS_1	Peptides POS_2	Peptides POS_3	Peptides NEG_1	Peptides NEG_2	Peptides NEG_3	LFQ POS_1	LFQ POS_2	LFQ POS_3	LFQ NEG_1	LFQ NEG_2	LFQ NEG_3
1280	Q14195	Q14195	Dihydropyrimidinase-related protein 3	DPYSL3	+	+	3.33458	0	-9.31424	0	1	1	1	3	2	12.1014	13.8727	13.973	21.4016	23.5828	22.9053
593	G3XAG1;Q96ME7	G3XAG1;Q96ME7	Zinc finger protein 512	ZNF512	+	+	3.44125	0	4.33923	3	5	6	0	0	0	18.4994	18.5292	18.4644	13.9997	13.5817	14.8939
703	M0R019	M0R019		HNRNPM	+	+	3.5502	0	-3.25588	18	20	19	23	27	30	13.8692	14.1618	14.0957	17.7954	17.1677	16.9312
1213	Q01085;E7ETJ9;E7ETC0;A6NKZ9;A0A087WX93	Q01085;E7ETJ9;E7ETC0	Nucleolysin TIAR	TIAL1	+	+	2.97486	0.0177143	-3.79197	7	8	11	10	14	12	21.3789	20.3656	21.7116	24.7013	25.3184	24.8123
944	P21283;E7EV59;A0A0U1RR16;Q8NEY4	P21283;E7EV59	V-type proton ATPase subunit C 1	ATP6V1C1	+	+	3.05215	0.0206667	-3.87308	1	0	1	1	2	1	14.0691	13.3759	12.8501	17.1394	16.9681	17.8068
1344	Q6NZY4;F5H6J5;F5GX80	Q6NZY4	Zinc finger CCHC domain-containing protein 8	ZCCHC8	+	+	2.81547	0.027	-7.81658	0	0	1	11	22	24	12.9793	15.199	12.9023	20.1672	22.3719	21.9912
1451	Q99575;E5RK39	Q99575	Ribonucleases P/MRP protein subunit POP1	POP1	+	+	2.63691	0.0386667	4.5064	11	15	13	0	0	3	19.8473	19.0765	18.1012	15.0327	13.6881	14.785
1487	Q9GZZ8;F8W0V3	Q9GZZ8;F8W0V3	Extracellular glycoprotein lacritin	LACRT	+	+	2.65346	0.0421818	-7.16596	0	0	1	2	2	2	12.5096	14.0576	15.8597	21.3805	21.8645	20.6799
1433	Q96I24;A0A8V8TNQ2;A0A494C1K6	Q96I24	Far upstream element-binding protein 3	FUBP3	+	+	2.55771	0.0452308	-5.97621	3	5	5	24	18	16	15.9832	15.8775	15.7067	23.6414	20.8701	20.9845
1052	P42285;H0YAC4;H0Y8U3;D6REC7	P42285	Superkiller viralicidic activity 2-like 2	SKIV2L2	+	+	2.70544	0.0464	-8.82789	0	2	1	18	33	36	12.5215	13.8814	12.1066	19.4637	22.6482	22.8813
156	A0A3B3ISS6;Q14956	A0A3B3ISS6;Q14956	Transmembrane glycoprotein NMB	GPNMB	+	+	2.54095	0.0488571	2.01797	2	2	1	2	1	1	23.0005	23.4507	22.4305	20.9237	21.1157	20.7884
572	F8W8I6;P31483;E5RGV5;F8WE16	F8W8I6;P31483;E5RGV5	Nucleolysin TIA-1 isoform p40	TIA1	+	+	2.7336	0.0515556	-5.79983	4	4	6	7	9	6	14.5596	13.6487	15.5426	20.9391	20.9723	19.2389
1303	Q15427;Q5SZ64	Q15427;Q5SZ64	Splicing factor 3B subunit 4	SF3B4	+		2.25959	0.0670588	-5.54259	0	0	1	2	2	2	12.5396	13.729	15.9738	19.3883	19.6058	19.876
1237	Q08AF3;B4E128	Q08AF3;B4E128	Schlafen family member 5	SLFN5	+		2.22426	0.0715789	-1.85896	0	2	3	1	1	2	13.9025	14.3746	14.882	16.531	15.8499	16.3551
1430	Q96GM8	Q96GM8	Target of EGR1 protein 1	TOE1	+		2.17199	0.0730909	-5.75992	0	0	0	4	10	8	13.656	12.7195	15.7604	18.4866	20.6012	20.3277
775	O75556	O75556	Mammaglobin-B	SCGB2A1	+		2.14388	0.0746087	-6.69276	1	0	0	4	3	2	14.8166	12.7937	16.4068	22.0002	22.3386	19.7567
701	M0QZM1	M0QZM1		HNRNPM	+		2.23055	0.0755556	-2.33962	26	27	26	29	31	30	21.5589	20.529	20.228	22.7828	23.2033	23.3487
743	O43347;H0YHB7	O43347;H0YHB7	RNA-binding protein Musashi homolog 1	MSI1	+		2.19903	0.0765714	-2.87864	2	1	4	5	8	4	15.3768	14.9032	16.1969	18.6706	18.8601	17.5822
86	I3L1H9;I3L3X0;A0A0U1RRM3;A0A0U1RQF6;A0A0C4DGN4;A0A0U1RQZ6;Q96DA0	I3L1H9;I3L3X0;A0A0U1RRM3;A0A0U1RQF6;A0A0C4DGN4;A0A0U1RQZ6;Q96DA0	Zymogen granule protein 16 homolog B	ZG16B	+		2.0906	0.0811667	-2.85747	0	0	0	1	2	2	15.0883	13.3171	14.4584	16.7636	17.668	17.0046
1389	Q8TDL5;A2A2R0	Q8TDL5	BPI fold-containing family B member 1	BPIFB1	+		2.07084	0.08176	-4.12975	0	0	0	2	7	3	13.6206	14.0919	15.2854	19.6166	18.5655	17.205
1111	P53999;D6RC37;D6R970	P53999	Activated RNA polymerase II transcriptional coactivator p15	SUB1	+		2.0252	0.0857143	1.66895	2	6	3	3	5	3	24.8689	25.5444	24.7198	22.9432	23.8108	23.3723
871	P09874;A0A7I2V3E1;A0A7I2V625;A0A7I2V5E9;A0A7I2V384	P09874;A0A7I2V3E1	Poly [ADP-ribose] polymerase 1	PARP1	+		2.01715	0.0870345	4.08546	56	73	72	37	27	38	25.3957	26.2931	25.4089	23.251	20.6102	20.9802
478	D6RDG7;S4R2X2;D6RFI0;Q9H9B4;D6RAE9	D6RDG7;S4R2X2;D6RFI0;Q9H9B4;D6RAE9	Sideroflexin-1	SFXN1	+		2.03416	0.0888889	-2.70399	0	0	0	1	2	1	12.4645	14.1563	13.5534	16.6763	15.8308	15.779
111	A0A0U1RRM4;P26599;A6NLN1;A0A7I2V621;A0A7I2V4H6;A0A6Q8PEX4;A0A0D9SF20;K7EKJ7;K7ES59;K7ELW5;K7EK45;A0A087WUW5;A0A087WU68	A0A0U1RRM4;P26599;A6NLN1;A0A7I2V621;A0A7I2V4H6;A0A6Q8PEX4;A0A0D9SF20;K7EKJ7	Polypyrimidine tract-binding protein 1	PTBP1	+		2.03688	0.0923077	-4.41072	3	8	6	16	14	12	19.2401	18.3863	18.4739	24.808	22.7532	21.7712
1103	P52272;A0A087X0X3;M0R2T0;M0R0N3;M0R2I7;M0QYQ7;M0R0Y6;M0QY96;M0QYL3	P52272;A0A087X0X3	Heterogeneous nuclear ribonucleoprotein M	HNRNPM	+		1.982	0.0997333	-2.00551	43	48	45	50	55	59	26.9992	25.892	25.5392	28.2085	28.1104	28.128
1602	Q9Y6W3	Q9Y6W3	Calpain-7	CAPN7	+		1.93552	0.108516	4.16858	1	1	1	1	1	1	20.1291	17.2189	19.4233	14.1521	14.7353	15.3782
799	O95968	O95968	Secretoglobin family 1D member 1	SCGB1D1	+		1.90771	0.120125	-6.16615	0	0	0	1	2	2	12.5882	13.6937	13.3268	22.1196	18.3068	17.6808
548	F5GZ99	F5GZ99		KDM5A	+		1.87938	0.120242	-2.32339	1	1	1	1	1	1	20.5345	19.9981	18.7577	22.3786	21.8788	22.003
1561	Q9UKV8	Q9UKV8	Protein argonaute-2	AGO2	+		1.86589	0.120457	4.29216	4	15	10	1	1	4	17.1534	20.2313	18.5291	13.5594	14.2083	15.2696
501	E7EQB2;E7ER44;P02788;C9JCF5	E7EQB2;E7ER44;P02788	Lactotransferrin;Lactoferricin-H;Kaliocin-1;Lactoferroxin-A;Lactoferroxin-B;Lactoferroxin-C	LTF	+		1.81296	0.1327	-5.88639	0	3	2	8	16	16	11.5202	15.8051	15.8876	20.6058	20.1355	20.1308
1347	Q6P5S2	Q6P5S2	Protein LEG1 homolog	LEG1	+		1.80007	0.135512	-2.49911	0	0	0	1	1	1	12.773	14.3281	14.3963	16.8295	16.4427	15.7226
1308	Q15717;M0QZR9;M0R055;A0A494C0Q5;A0A494C015;A0A0A0MRX1;A0A494C147;B1APY9;A0A494C0F8;A0A494C1D9;B1AM48;A0A494C0M6;A0A494C173;A0A494C011;A0A0R4J2E6;Q12926;P26378	Q15717;M0QZR9	ELAV-like protein 1	ELAVL1	+		1.81495	0.136103	-5.72918	4	6	7	14	12	11	19.2902	16.6444	20.919	25.5659	25.0881	23.3872
1589	Q9Y4C8	Q9Y4C8	Probable RNA-binding protein 19	RBM19	+		1.77926	0.137143	-4.33612	1	2	0	7	3	6	15.1838	14.2124	13.9526	20.6227	18.6659	17.0685
201	B4DHE8;A0A6Q8PF05;B4DM51;J3KTC1;A0A6Q8PHT3;A0A6Q8PFU8;A0A6Q8PGD8;A0A6Q8PHP1	B4DHE8;A0A6Q8PF05;B4DM51;J3KTC1		MSI2	+		1.81964	0.137158	-1.02102	7	10	10	9	11	9	21.9242	21.6235	22.41	23.2087	22.8913	22.9208
1421	Q96DH6;J3QKT5	Q96DH6	RNA-binding protein Musashi homolog 2	MSI2	+		1.72883	0.140174	-0.916733	7	10	10	9	11	9	19.5237	19.1526	19.668	20.1889	20.173	20.7326
82	Q14527;A0A0C4DGA6;H7C5K0	Q14527;A0A0C4DGA6	Helicase-like transcription factor	HLTF	+		1.82515	0.140865	-7.9612	2	2	1	17	40	39	11.3472	13.9168	13.4155	17.299	22.7833	22.4808
1374	Q8IUH3;H7C476;H7BZE0	Q8IUH3	RNA-binding protein 45	RBM45	+		1.73827	0.141545	4.57935	4	14	8	0	1	1	17.295	20.6315	18.5673	12.896	15.0896	14.7701
1387	Q8NDV7;H7C269;H3BRT3;H3BTQ1;A0A8Q3SIS0;A0A8Q3SIH5;A0A1B0GU24;Q9HCJ0	Q8NDV7;H7C269	Trinucleotide repeat-containing gene 6A protein	TNRC6A	+		1.82718	0.142222	2.65587	1	7	7	0	3	1	15.221	16.9818	17.2008	13.5135	13.8361	14.0865
73	F8VV32;A0A0B4J259;P61626	F8VV32;A0A0B4J259;P61626	Lysozyme;Lysozyme C	LYZ	+		1.7302	0.143289	-3.06819	2	2	3	4	4	4	19.3918	18.4302	17.9078	22.7198	21.8083	20.4062
812	P01833	P01833	Polymeric immunoglobulin receptor;Secretory component	PIGR	+		1.74698	0.144837	-4.93536	3	0	0	4	7	5	17.4952	14.0402	13.8539	20.9909	19.7315	19.4729
796	O95758;X6R242;B1ALY4	O95758	Polypyrimidine tract-binding protein 3	PTBP3	+		1.72014	0.147404	-4.58362	1	6	2	7	11	8	14.7981	16.8623	13.1073	19.0082	20.5518	18.9586
366	B4DY09;Q12905;X6R6Z1;A0A0A0MRL0	B4DY09;Q12905	Interleukin enhancer-binding factor 2	ILF2	+		1.59384	0.172302	-0.566524	4	2	4	2	6	6	17.4692	17.4967	17.2894	18.0721	18.1892	17.6936
233	A0A7I2V428;C9JLB1;P19338;A0A7I2V3F3;A0A7I2V5M5;A0A7I2V2U7;A0A7I2V349;A0A7I2V506;A0A7I2V699;A0A7I2V2S8	A0A7I2V428;C9JLB1;P19338;A0A7I2V3F3;A0A7I2V5M5;A0A7I2V2U7;A0A7I2V349;A0A7I2V506;A0A7I2V699	Nucleolin	NCL	+		1.64441	0.172735	-3.24249	13	22	22	26	33	27	21.7553	22.1157	20.8062	25.6888	25.5328	23.1831
1539	Q9NXV6;J3KNE1;D6RGD2	Q9NXV6	CDKN2A-interacting protein	CDKN2AIP	+		1.66182	0.17375	3.24006	5	14	14	4	1	0	16.6432	19.4805	18.246	15.2142	14.2088	15.2264
691	Q3HM38;X6R2P6;K7ESJ4;O14737	Q3HM38;X6R2P6;K7ESJ4;O14737	Programmed cell death protein 5	PDCD5	+		1.63097	0.17424	1.55419	1	2	2	1	1	1	19.834	20.4036	19.5377	18.888	17.6945	18.5303
1226	Q05048;A0A0A0MSZ9;A3KFI9	Q05048;A0A0A0MSZ9	Cleavage stimulation factor subunit 1	CSTF1	+		1.5974	0.175615	-3.45297	1	0	5	5	6	3	14.8835	13.2912	16.5062	18.8322	18.5355	17.6721
1489	Q9H0L4	Q9H0L4	Cleavage stimulation factor subunit 2 tau variant	CSTF2T	+		1.59934	0.177255	-2.82964	0	0	0	3	1	1	13.3706	14.3108	13.9959	18.1711	15.5853	16.4097
1541	Q9NZI8	Q9NZI8	Insulin-like growth factor 2 mRNA-binding protein 1	IGF2BP1	+		1.57101	0.177704	-2.3854	6	16	11	15	17	16	17.5854	19.1136	17.7278	21.2026	20.8287	19.5517
998	P31025;Q5VSP4	P31025	Lipocalin-1	LCN1	+		1.51037	0.192	-2.36775	4	2	3	4	6	5	19.834	17.6892	17.8352	20.591	21.2517	20.6189
586	G3V279;P84090	G3V279;P84090	Enhancer of rudimentary homolog	ERH	+		1.49346	0.194345	2.32689	2	2	2	1	2	2	22.5631	22.0217	23.1682	18.9945	21.078	20.6999
1047	P41208;Q12798	P41208	Centrin-2	CETN2	+		1.51463	0.195429	4.5021	5	6	8	3	2	2	20.3244	21.1828	20.9545	18.891	14.3252	15.7393
1298	Q15365;F8VTZ0	Q15365	Poly(rC)-binding protein 1	PCBP1	+		1.51556	0.196727	-1.25484	8	7	10	9	12	11	21.5924	21.0397	22.2079	22.5077	23.0332	23.0635
1459	Q9BQP7;Q5QPE7;Q5QPE8	Q9BQP7;Q5QPE7;Q5QPE8	Mitochondrial genome maintenance exonuclease 1	MGME1	+		1.47138	0.211661	5.27669	5	15	13	0	5	0	18.0674	21.801	21.3414	12.9439	16.9803	15.4556
57	A0A0A0MR39;A0A087WUT0;Q9P2K5	A0A0A0MR39;A0A087WUT0;Q9P2K5	Myelin expression factor 2	MYEF2	+		1.45673	0.2144	-2.51204	11	12	9	19	20	22	20.821	19.5955	18.0991	22.2072	22.1169	21.7276
1056	P43246;A0A2R8YFH0;E9PHA6;A0A2R8Y6P0;A0A2R8YG02;A0A2R8Y7S8;A0A2R8Y713	P43246;A0A2R8YFH0;E9PHA6;A0A2R8Y6P0;A0A2R8YG02;A0A2R8Y7S8	DNA mismatch repair protein Msh2	MSH2	+		1.43715	0.226426	2.40407	3	5	10	0	1	1	17.042	16.3823	18.6767	14.566	14.6122	15.7105
1199	X6R8F3;P80188	X6R8F3;P80188	Neutrophil gelatinase-associated lipocalin	LCN2	+		1.42129	0.233333	-3.27303	0	0	0	1	2	1	11.396	13.5708	14.963	16.9578	16.0636	16.7276
1115	P54727;Q5W0S5;Q5W0S4;H0Y579	P54727	UV excision repair protein RAD23 homolog B	RAD23B	+		1.42509	0.233548	6.09157	5	16	15	0	3	5	20.8851	24.3746	23.7215	13.7646	17.4479	19.494
1493	Q9H2U1;E7EWK3;A0A0G2JQU7;A0A0G2JRP3;H7C5F5;H7C514	Q9H2U1;E7EWK3	ATP-dependent RNA helicase DHX36	DHX36	+		1.41103	0.2375	-5.88537	1	2	1	0	11	22	11.204	11.2504	10.8551	13.1448	18.4668	19.3541
96	A0A0G2JPD0;A0A0G2JNB4;F5H7C1;Q04118	A0A0G2JPD0;A0A0G2JNB4;F5H7C1;Q04118	Basic salivary proline-rich protein 3	PRB3	+		1.40385	0.237662	-4.13969	1	0	0	2	4	3	18.7681	14.6284	15.5341	19.7856	21.5557	20.0083
1284	Q14498;H0Y4X3;A0A0U1RQH7;G3XAC6;A0A0U1RQW2;Q5QP23;A0A087X122;G3V5Z6;Q5QP22;H0YJJ3;G3XAP0;Q86U06	Q14498;H0Y4X3;A0A0U1RQH7;G3XAC6;A0A0U1RQW2	RNA-binding protein 39	RBM39	+		1.38142	0.252848	-4.10566	0	3	2	2	12	9	12.9091	16.1225	14.8982	16.8998	20.433	18.914
1544	Q9P031;F8VNY5	Q9P031;F8VNY5	Thyroid transcription factor 1-associated protein 26	CCDC59	+		1.35796	0.262507	2.18545	2	5	5	1	4	1	20.9635	19.8692	21.4615	19.5204	18.7163	17.5012
1169	P62633;D6RAT4	P62633	Cellular nucleic acid-binding protein	CNBP	+		1.31077	0.277859	7.17534	7	10	7	0	1	4	23.3781	24.217	22.1512	12.4628	14.901	20.8564
1218	Q01831;E7EUB5	Q01831	DNA repair protein complementing XP-C cells	XPC	+		1.32912	0.281	4.63871	1	13	5	0	3	0	17.469	21.7957	18.2326	12.7444	15.9542	14.8825
1209	Q00577;A0A494C0H6;K7ENC1	Q00577	Transcriptional activator protein Pur-alpha	PURA	+		1.31381	0.281829	2.60201	8	17	13	6	10	7	25.2554	27.4137	26.0576	22.7059	24.9654	23.2493
679	K7EJE8;K7EKE6;P36776;K7ER27;K7ER56	K7EJE8;K7EKE6;P36776;K7ER27	Lon protease homolog, mitochondrial	LONP1	+		1.31796	0.284116	-1.47602	3	4	5	3	6	7	16.0272	15.4888	15.7969	18.2191	16.9689	16.5529
719	O00425;F8WD15	O00425	Insulin-like growth factor 2 mRNA-binding protein 3	IGF2BP3			1.29209	0.290167	-1.22477	14	22	19	20	23	23	22.312	23.317	22.1164	24.0384	24.0609	23.3204
809	P01024;A0A8Q3WM02;A0A8Q3SI05;A0A8Q3SI45;M0QXZ3;A0A8Q3SI22	P01024;A0A8Q3WM02;A0A8Q3SI05;A0A8Q3SI45	Complement C3;Complement C3 beta chain;C3-beta-c;Complement C3 alpha chain;C3a anaphylatoxin;Acylation stimulating protein;Complement C3b alpha chain;Complement C3c alpha chain fragment 1;Complement C3dg fragment;Complement C3g fragment;Complement C3d fragment;Complement C3f fragment;Complement C3c alpha chain fragment 2	C3			1.27437	0.300274	-1.81722	0	0	0	1	4	2	12.9614	13.7956	14.2232	14.9999	16.5875	14.8444
1457	Q99985	Q99985	Semaphorin-3C	SEMA3C			1.21157	0.355135	3.27079	2	7	5	0	0	0	17.8517	18.5971	15.4613	12.3454	14.9727	14.7796
1246	Q12996;E9PLP8;E9PJ06	Q12996;E9PLP8	Cleavage stimulation factor subunit 3	CSTF3			1.20106	0.364853	-3.00705	0	0	1	4	3	3	12.1157	13.4034	14.8788	18.202	15.5903	15.6266
1045	P40938;A0A087X270	P40938	Replication factor C subunit 3	RFC3			1.19012	0.366158	2.71066	1	10	7	1	3	1	16.8428	20.2661	18.2681	15.9339	14.9802	16.331
550	F5H6P7;P61326;Q96A72	F5H6P7;P61326;Q96A72	Protein mago nashi homolog;Protein mago nashi homolog 2	MAGOHB;MAGOH			1.18246	0.372104	1.90578	1	1	1	0	0	1	16.4846	16.8651	16.5703	13.6437	14.3903	16.1687
55	A0A0A0MQW0;H0YN19;A0A0C4DGV1;H0YKS1	A0A0A0MQW0;H0YN19		MYEF2			1.17305	0.37443	-2.63609	12	12	9	19	19	22	16.3838	13.0688	14.6335	17.699	17.8531	16.4422
363	P49368;B4DUR8;Q5SZX6	P49368;B4DUR8	T-complex protein 1 subunit gamma	CCT3			1.1749	0.376256	1.01763	1	4	3	1	3	2	21.0046	20.5074	19.686	19.5067	19.1133	19.525
1089	P50454;E9PJH8;E9PR70;E9PPV6;E9PQ34;E9PIG2;E9PRS3;E9PKH2;E9PNX1;E9PK86;E9PMI5;H0YEP8;E9PLA6	P50454;E9PJH8;E9PR70;E9PPV6;E9PQ34;E9PIG2;E9PRS3;E9PKH2;E9PNX1;E9PK86;E9PMI5	Serpin H1	SERPINH1			1.14527	0.4054	-0.94784	1	2	5	3	4	4	16.3244	16.4642	17.0938	17.8667	17.9017	16.9576
653	I3L3H2;P38919;J3QQP0;E9PBH4;F8WE11	I3L3H2;P38919	Eukaryotic initiation factor 4A-III;Eukaryotic initiation factor 4A-III, N-terminally processed	EIF4A3			1.09444	0.460741	-0.821255	4	2	3	3	6	3	17.6234	16.7257	17.2814	18.4174	17.6008	18.0761
45	A0A087WZN1;O43837;A0A087X2E5;A0A0D9SG66	A0A087WZN1;O43837;A0A087X2E5	Isocitrate dehydrogenase [NAD] subunit, mitochondrial;Isocitrate dehydrogenase [NAD] subunit beta, mitochondrial	IDH3B			1.05845	0.505268	-0.839641	1	4	3	1	4	1	16.2618	16.0319	17.0001	17.1318	17.7232	16.9578
1201	P81605	P81605	Dermcidin;Survival-promoting peptide;DCD-1	DCD			1.02156	0.509187	1.4047	3	3	3	3	3	3	23.0705	20.9878	21.7845	20.8431	20.1134	20.6723
1414	Q96A35;X6RJ73;X6RIR5;X6RHI2	Q96A35;X6RJ73	39S ribosomal protein L24, mitochondrial	MRPL24			1.02317	0.5112	3.306	1	3	2	0	1	0	17.1971	20.6021	17.5288	13.7964	17.2319	14.3817
167	A0A3B3IUD7;Q14690	A0A3B3IUD7;Q14690	Protein RRP5 homolog	PDCD11			1.02488	0.513079	-1.56123	1	5	1	2	5	3	14.8848	15.9056	13.8206	17.1747	16.2428	15.8772
1353	Q6ZRY4;H0YC46;H0YBU9	Q6ZRY4	RNA-binding protein with multiple splicing 2	RBPMS2			1.04757	0.516	-2.85604	0	1	2	2	6	4	12.3063	14.499	16.3244	16.3253	18.1927	17.1799
1578	Q9Y2Q3;E9PFN5;C9JNT3	Q9Y2Q3;E9PFN5	Glutathione S-transferase kappa 1	GSTK1			1.04619	0.516286	-0.918272	1	2	1	2	4	1	15.8249	15.4655	16.2355	17.4459	16.5126	16.3223
1441	Q96QR8;Q9UJV8	Q96QR8	Transcriptional activator protein Pur-beta	PURB			1.02586	0.518909	3.27105	9	20	11	3	14	7	23.2264	26.6967	23.2968	19.7226	22.9786	20.7055
1044	P40937;C9JH72;F5H5S0;F5H0U6;F5H304;E9PEP3	P40937	Replication factor C subunit 5	RFC5			1.02916	0.522575	3.15904	1	11	8	0	5	5	16.3602	20.431	18.5716	13.6587	16.3784	15.8487
487	E5RGX5;Q93045	E5RGX5;Q93045	Stathmin;Stathmin-2	STMN2			1.0317	0.527209	1.63126	1	1	1	1	1	1	22.7118	22.518	22.157	20.7243	22.1357	19.6329
580	Q9UGN5;G3V167;H0YH02	Q9UGN5;G3V167;H0YH02	Poly [ADP-ribose] polymerase 2	PARP2			1.03352	0.528094	-2.6462	0	1	0	1	3	2	13.1668	16.6722	14.296	16.1311	18.055	17.8874
660	J3KPD3;G3V1T9;F5GXV8;I3L521;F5H606;F5H674	J3KPD3;G3V1T9;F5GXV8		RBM7			0.999794	0.53372	-5.09104	0	6	8	7	15	8	12.3097	17.7207	20.4353	21.9247	21.85	21.9641
545	H0YFI1;F5H479;F5GX19;F5H3Y3;Q6IAA8	H0YFI1;F5H479;F5GX19;F5H3Y3;Q6IAA8	Ragulator complex protein LAMTOR1	LAMTOR1			0.996403	0.535191	-1.94129	0	0	1	1	2	1	13.6902	14.8432	16.2765	17.8666	16.6888	16.0784
43	A0A087WZ13;E9PAU2;Q8IY67;K7EKR9	A0A087WZ13;E9PAU2;Q8IY67	Ribonucleoprotein PTB-binding 1	RAVER1			1.00318	0.535783	-2.03432	0	1	2	1	2	1	12.7021	15.6942	14.8779	17.0794	16.3344	15.9633
1363	Q7Z2W4;A0A7P0T8C6;C9J6P4;H7C5K1	Q7Z2W4;A0A7P0T8C6;C9J6P4	Zinc finger CCCH-type antiviral protein 1	ZC3HAV1			0.992008	0.540168	3.24523	9	15	17	1	1	6	18.1229	17.5665	18.9789	16.2163	12.0338	16.6825
1132	P57729;H0YEA4;H0YDB7;O14966	P57729;H0YEA4	Ras-related protein Rab-38	RAB38			0.978539	0.550042	-2.87196	0	2	1	2	6	2	12.9352	17.5644	14.3826	17.839	18.0895	17.5696
254	A0A7P0MNE9;P35030	A0A7P0MNE9;P35030	Trypsin-3	PRSS3			0.933419	0.63699	0.865693	2	2	2	1	2	2	22.7964	21.761	21.4166	21.301	21.1966	20.8794
1526	Q9NSU2;C9J052	Q9NSU2;C9J052	Three-prime repair exonuclease 1	TREX1			0.926211	0.645959	-4.85331	0	0	7	5	9	7	12.2369	14.8023	20.4927	20.3861	21.0998	20.6059
552	F6RFD5;P60981	F6RFD5;P60981	Destrin	DSTN			0.917568	0.649	2.4279	1	1	1	0	0	3	16.9371	18.1521	17.3033	13.1773	14.7004	17.2311
1208	Q00059;H7BYN3	Q00059;H7BYN3	Transcription factor A, mitochondrial	TFAM			0.914358	0.649347	5.03429	4	6	8	1	10	3	18.8251	22.4466	21.5875	13.4817	20.5713	13.7035
1035	P38159;H3BT71;H0Y6E7;H3BUY5;H3BR27;H3BNC1;O75526;Q8IZ40;Q8N7X1	P38159;H3BT71;H0Y6E7;H3BUY5	RNA-binding motif protein, X chromosome;RNA-binding motif protein, X chromosome, N-terminally processed	RBMX			0.88657	0.69051	3.68523	9	22	21	1	18	10	20.8315	24.1939	24.516	16.5521	21.7377	20.1959
980	P28838;H0Y9Q1	P28838;H0Y9Q1	Cytosol aminopeptidase	LAP3			0.834656	0.784699	1.33754	1	5	4	0	5	2	17.0966	16.5713	17.2931	14.2287	16.425	16.2948
1294	Q15120	Q15120	[Pyruvate dehydrogenase (acetyl-transferring)] kinase isozyme 3, mitochondrial	PDK3			0.818892	0.804381	-1.99337	2	0	0	1	2	2	16.9443	13.0406	15.0056	16.9342	17.0088	17.0276
406	C9JLU1;P52434	C9JLU1;P52434	DNA-directed RNA polymerases I, II, and III subunit RPABC3	POLR2H			0.82088	0.807	1.40456	1	1	1	0	2	1	17.7409	17.0556	17.4997	14.6244	16.1935	17.2647
1174	P62829;C9JD32;B9ZVP7;J3KT29;J3KTJ3	P62829;C9JD32;B9ZVP7;J3KT29	60S ribosomal protein L23	RPL23			0.80775	0.817321	2.48773	2	2	1	1	2	1	19.6427	19.8088	17.6738	14.157	18.3596	17.1455
1542	Q9NZT1	Q9NZT1	Calmodulin-like protein 5	CALML5			0.799536	0.824411	0.917154	2	3	3	2	4	3	21.2415	19.4934	20.7718	19.4211	19.7334	19.6007
722	O00487	O00487	26S proteasome non-ATPase regulatory subunit 14	PSMD14			0.791322	0.827963	-2.4221	0	1	1	1	1	1	12.7614	14.6596	17.5983	17.1791	17.6255	17.4811
554	F6S8N6;P22061;A0A3F2YNX8;F8WDT3;F8WAV5;F8WAX2;C9J0F2	F6S8N6;P22061;A0A3F2YNX8	Protein-L-isoaspartate O-methyltransferase;Protein-L-isoaspartate(D-aspartate) O-methyltransferase	PCMT1			0.785111	0.836	0.695939	2	2	3	1	4	2	17.9848	19.0541	18.6247	17.9353	18.276	17.3644
603	H0Y555;F5H4Z3;Q5QPM7;Q92530	H0Y555;F5H4Z3;Q5QPM7;Q92530	Proteasome inhibitor PI31 subunit	PSMF1			0.766986	0.847186	-4.79885	0	2	1	2	1	2	12.0794	18.9878	21.1124	22.7029	20.3925	23.4807
896	P13010	P13010	X-ray repair cross-complementing protein 5	XRCC5			0.775698	0.848691	2.02384	2	11	11	1	6	7	16.6718	19.0103	18.5089	14.3321	17.6898	16.0975
1338	Q5T427;Q7Z4V0	Q5T427;Q7Z4V0	Zinc finger protein 438	ZNF438			0.767223	0.85475	-1.40909	1	1	1	1	1	1	23.1535	21.5444	21.5134	24.1654	22.1818	24.0914
892	P12273	P12273	Prolactin-inducible protein	PIP			0.768295	0.859243	-0.975562	4	4	2	2	3	3	18.9472	17.7735	17.0874	19.2904	18.9045	18.54
1124	P55884;C9JZG1;C9JQN7	P55884;C9JZG1	Eukaryotic translation initiation factor 3 subunit B	EIF3B			0.751641	0.878105	-2.4315	1	6	9	2	4	10	12.3128	16.1596	16.6644	17.6467	16.4231	18.3614
1341	Q5TDH0;H0YII4;H0YI90	Q5TDH0;H0YII4;H0YI90	Protein DDI1 homolog 2	DDI2			0.744643	0.889287	-1.97713	0	0	3	1	2	3	13.0504	14.6567	17.2084	16.7085	16.946	17.1924
1022	P35250;A0A087WVY3;H7C5P4;H7C5P1;H7C5Q7;F8WC37;H7C5A0;H7C5G4;H7C5S7;H7C596	P35250;A0A087WVY3	Replication factor C subunit 2	RFC2			0.731628	0.903724	1.66257	1	9	8	3	3	3	17.053	20.5846	18.709	17.279	16.7077	17.3723
969	P26373;J3QSB4;H3BUK8;H3BTH3;J3KS98	P26373;J3QSB4	60S ribosomal protein L13	RPL13			0.718257	0.92595	1.92967	5	5	2	4	4	3	23.5643	22.8172	20.1917	21.4684	20.2028	19.1131
1084	P49916;K7ERZ5;K7ENR9;K7EJR4	P49916;K7ERZ5	DNA ligase 3	LIG3			0.71871	0.932881	1.71338	27	47	48	15	33	36	21.3351	23.9297	23.2627	19.6128	21.728	22.0465
1249	Q13148;A0A087WX29;A0A087WYY0;A0A087X260;G3V162;B1AKP7;K7EN94;A0A0A0N0M3;A0A087WV68;K7EJM5;A0A087WXQ5;A0A087WXV3;A0A087WX67;A0A087WW61;A0A087WZC9;K7EL26;A0A087WYE7;A0A087WTZ4	Q13148;A0A087WX29;A0A087WYY0;A0A087X260;G3V162;B1AKP7;K7EN94;A0A0A0N0M3;A0A087WV68;K7EJM5;A0A087WXQ5;A0A087WXV3;A0A087WX67;A0A087WW61	TAR DNA-binding protein 43	TARDBP;TDP43			0.720511	0.933675	-0.727232	4	3	4	5	5	6	18.3206	17.6386	18.9543	19.0424	18.5721	19.4807
669	J3QLE5;P63162;P14678	J3QLE5;P63162;P14678	Small nuclear ribonucleoprotein-associated protein N;Small nuclear ribonucleoprotein-associated proteins B and B	SNRPN;SNRPB			0.6949	0.961443	-1.53264	0	1	1	1	2	1	12.8083	15.6726	15.7658	16.0101	16.0336	16.801
754	O60443;C9JSR4;H7C147;H7BZJ0	O60443;C9JSR4	Non-syndromic hearing impairment protein 5	DFNA5			0.687263	0.963258	-0.577697	1	3	3	2	4	4	16.3231	16.2668	16.4968	17.4226	16.1988	17.1983
1531	Q9NUW8;G3V2F4;E7EPD8;G3V2U6;Q9BRS7;G3V2J6;H0YJ44;G3V4W8;G3V5H9;G3V3Q0;G3V5F9;G3V5B8;G3V554;H0YJL7	Q9NUW8;G3V2F4;E7EPD8	Tyrosyl-DNA phosphodiesterase 1	TDP1			0.681129	0.963397	-2.42136	1	8	6	3	16	13	14.4547	17.888	16.9731	16.3752	19.8979	20.3069
855	P07814;V9GYZ6;A0A0U1RR66	P07814;V9GYZ6	Bifunctional glutamate/proline--tRNA ligase;Glutamate--tRNA ligase;Proline--tRNA ligase	EPRS			0.684086	0.965472	-1.91036	0	7	9	3	3	8	13.0632	16.4049	16.8753	17.2423	16.7028	18.1294
400	P05090;C9JF17;C9JX71	P05090;C9JF17	Apolipoprotein D	APOD			0.688792	0.968423	0.947392	2	1	2	1	2	3	19.8591	18.3495	19.0085	18.6406	17.2319	18.5024
620	H0YLR3;H0YMA0;P09661	H0YLR3;H0YMA0;P09661	U2 small nuclear ribonucleoprotein A	SNRPA1			0.699834	0.969367	0.934473	1	2	2	0	2	1	15.8106	16.1137	16.0065	14.0485	16.1288	14.9501
930	P18085;C9JAK5;C9JPM4;U3KQF2	P18085;C9JAK5;C9JPM4;U3KQF2	ADP-ribosylation factor 4	ARF4			0.695191	0.969388	-2.3851	1	2	5	3	4	3	13.6358	14.6862	18.2991	19.0781	16.7576	17.9407
148	A0A804HKU2;A0A2R8YD50;A0A804HK65;E7EPL9;P51659;A0A2R8YDT8;A0A2R8YF45;E7ER27;A0A804HK88;A0A804HIR1;A0A804HLJ0;A0A2R8YEG2;A0A804HKT2;A0A804HKB5;A0A2R8Y7L2;E7ET17	A0A804HKU2;A0A2R8YD50;A0A804HK65;E7EPL9;P51659;A0A2R8YDT8;A0A2R8YF45;E7ER27;A0A804HK88;A0A804HIR1	Peroxisomal multifunctional enzyme type 2;(3R)-hydroxyacyl-CoA dehydrogenase;Enoyl-CoA hydratase 2	HSD17B4			0.673489	0.971906	-1.19936	0	3	3	2	3	3	14.3532	15.3641	16.8147	16.716	16.0514	17.3626
1331	Q5LJA5;Q5LJA9;Q9Y5K5;Q5LJB0;H0Y6Y4;H0Y4E0;H0Y4K0;H0Y636	Q5LJA5;Q5LJA9;Q9Y5K5;Q5LJB0;H0Y6Y4	Ubiquitin carboxyl-terminal hydrolase;Ubiquitin carboxyl-terminal hydrolase isozyme L5	UCHL5			0.661422	0.978698	-0.594392	2	1	5	3	4	5	17.0565	16.2756	17.6218	17.7962	17.5403	17.4006
934	P18887;F5H8D7;M0QYS5;M0R0D2;M0R1U8;M0QZ96	P18887;F5H8D7;M0QYS5	DNA repair protein XRCC1	XRCC1			0.663613	0.981469	2.63498	8	22	19	3	15	14	21.0467	25.1198	24.1701	18.2054	22.4011	21.8251
151	P06744;A0A2U3TZU2;K7EQ48;A0A2R8Y6C7;A0A0J9YYH3;A0A0J9YX90;A0A0J9YXP8;K7EPY4;K7ERC6;K7EP41;CON__Q3ZBD7;K7ELR7;A0A2R8YF08;K7ERK8;K7ENA0;K7EIL4;A0A0J9YXM3;A0A0J9YXH9;A0A0J9YYI8;Q8N196	P06744;A0A2U3TZU2;K7EQ48;A0A2R8Y6C7;A0A0J9YYH3;A0A0J9YX90;A0A0J9YXP8	Glucose-6-phosphate isomerase	GPI			0.00597279	0.997964	0.059068	0	12	9	2	14	10	12.6118	19.9795	20.124	13.3341	19.5429	19.6611
991	P30050	P30050	60S ribosomal protein L12	RPL12			0.00332345	0.998276	-0.00995127	1	3	2	3	3	3	16.308	19.5441	18.7166	17.965	18.2284	18.4051
243	A0A7I2V599;P10809;A0A7I2V2X6;A0A7I2YQK6;A0A7I2V5M1;A0A7I2V5K3;A0A7I2YQ71;A0A7I2V369;E7ESH4;E7EXB4;C9JL25;C9JL19;C9JCQ4;C9J0S9	A0A7I2V599;P10809;A0A7I2V2X6;A0A7I2YQK6;A0A7I2V5M1	60 kDa heat shock protein, mitochondrial	HSPD1			0.00494355	0.998782	-0.0224692	3	19	15	5	18	13	18.0643	21.8341	21.5047	18.8511	21.8346	20.7849
1133	P60174;U3KPZ0;U3KQF3;U3KPS5	P60174	Triosephosphate isomerase	TPI1			0.000942395	0.99885	0.00697581	1	7	9	1	14	7	16.9748	22.2478	22.3085	17.2174	22.2018	22.0909
315	A0A8V8TMY4;Q01813;B1APP6;A0A7I2V3Z0;H0Y757;V9GY25;P17858	A0A8V8TMY4;Q01813;B1APP6;A0A7I2V3Z0	ATP-dependent 6-phosphofructokinase, platelet type	PFKP			0.0279722	0.998935	-0.0426235	1	1	4	2	3	3	16.1273	15.1896	16.4537	16.6321	15.7828	15.4835
150	A0A2R8YGD1;A0A804HJ17;O14773;A0A2R8Y7U1;A0A2R8YD45;A0A2R8Y7I4;A0A2R8YD72;A0A2R8YDY1	A0A2R8YGD1;A0A804HJ17;O14773;A0A2R8Y7U1;A0A2R8YD45	Tripeptidyl-peptidase 1	TPP1			0.00615427	0.999602	-0.0414861	1	5	3	0	6	2	13.5058	18.6649	16.3505	13.894	19.3629	15.3887
347	B0QY89;Q9Y262;H7C3A0;C9JHP4;C9K0Q7;B0QY90	B0QY89;Q9Y262;H7C3A0;C9JHP4;C9K0Q7;B0QY90	Eukaryotic translation initiation factor 3 subunit L	EIF3L			0.00143606	0.999678	0.00451024	1	1	5	4	3	1	16.8215	15.5207	17.9126	18.2583	16.0476	15.9354
1290	Q15029	Q15029	116 kDa U5 small nuclear ribonucleoprotein component	EFTUD2			0.0034338	0.999842	-0.00975482	1	3	1	0	1	2	15.8664	13.2552	14.4998	13.7426	14.3266	15.5816
20	A0A087WUK2;O14979	A0A087WUK2;O14979	Heterogeneous nuclear ribonucleoprotein D-like	HNRNPDL			0.00213382	1	-0.0112425	5	3	5	7	3	3	21.6154	17.469	19.8872	22.1271	18.5239	18.3544
807	P00558;P07205	P00558	Phosphoglycerate kinase 1	PGK1			0.00686732	1	0.0799061	2	11	14	1	14	13	13.3958	20.7311	20.9366	12.4667	21.318	21.0391
1150	P61978;Q5T6W2;S4R457;S4R359	P61978;Q5T6W2	Heterogeneous nuclear ribonucleoprotein K	HNRNPK			0.00730653	1	0.0127125	6	10	11	12	11	11	20.241	19.4054	19.8706	20.8468	19.1636	19.4685
1186	P62979;P0CG48;F5GYU3;Q96C32;J3QKN0;F5GXK7;F5H747;F5H388;B4DV12;F5H265;F5H2Z3;F5H6Q2;J3QTR3;J3QS39;P62987;P0CG47;M0R2S1;M0R1M6;M0R1V7;F5GZ39;J3QSA3	P62979;P0CG48;F5GYU3;Q96C32;J3QKN0;F5GXK7;F5H747;F5H388;B4DV12;F5H265;F5H2Z3;F5H6Q2;J3QTR3;J3QS39;P62987;P0CG47;M0R2S1;M0R1M6;M0R1V7	Ubiquitin-40S ribosomal protein S27a;Ubiquitin;40S ribosomal protein S27a;Polyubiquitin-C;Ubiquitin;Ubiquitin-60S ribosomal protein L40;Ubiquitin;60S ribosomal protein L40;Polyubiquitin-B;Ubiquitin	RPS27A;UBC;UBB;UBA52			0.00731062	1	0.0247606	7	7	7	4	7	5	21.5209	22.266	23.7388	21.1005	22.1739	24.1771
972	P26641	P26641	Elongation factor 1-gamma	EEF1G			0.00785178	1	-0.0175343	4	7	6	2	8	7	18.1255	18.8092	19.659	17.7261	19.6126	19.3076
1153	P62191;G3V4X1	P62191	26S protease regulatory subunit 4	PSMC1			0.00811686	1	0.014787	0	3	3	1	2	2	15.4474	16.203	17.4032	16.2866	16.0429	16.6798
187	Q5JWF2;P63092;Q5JWE9;A0A590UJS2;A0A7I2V5R6;A0A0A0MR13;A0A590UJQ9;B0AZR9;A0A590UJF0;A0A590UK28;A0A590UJY2;A0A804HIH4;A0A3B3IUA8;H0Y7E8;A0A1W2PQK2;A0A1W2PRE1;A0A087WZE5;A0A6Q8PGR1;A0A1W2PRJ7;Q5JWD1;A0A087WTB6;A2A2R6;P11488;A8MTJ3;P19087;P38405;A0A1W2PS82	Q5JWF2;P63092;Q5JWE9;A0A590UJS2;A0A7I2V5R6;A0A0A0MR13;A0A590UJQ9;B0AZR9;A0A590UJF0;A0A590UK28;A0A590UJY2;A0A804HIH4	Guanine nucleotide-binding protein G(s) subunit alpha isoforms XLas;Guanine nucleotide-binding protein G(s) subunit alpha isoforms short	GNAS			0.00871945	1	-0.0252914	1	4	3	1	6	4	16.8784	18.4633	17.9608	16.4065	19.2821	17.6898
93	A0A0G2JIW1;P0DMV9;P0DMV8;V9GZ37	A0A0G2JIW1;P0DMV9;P0DMV8;V9GZ37	Heat shock 70 kDa protein 1B;Heat shock 70 kDa protein 1A	HSPA1B;HSPA1A			0.00933228	1	-0.0248559	5	16	14	8	17	14	17.9976	20.3865	20.6874	19.3043	20.0062	19.8355
534	E9PMD7;P62136;A0A7I2V4F7	E9PMD7;P62136;A0A7I2V4F7	Serine/threonine-protein phosphatase;Serine/threonine-protein phosphatase PP1-alpha catalytic subunit	PPP1CA			0.0105232	1	0.0505034	1	3	4	0	4	3	14.2866	16.6287	17.3511	13.7082	18.1354	16.2713
1428	Q96FW1;F5GYN4;F5H6Q1;F5GYJ8;F5H3F0	Q96FW1;F5GYN4;F5H6Q1;F5GYJ8;F5H3F0	Ubiquitin thioesterase OTUB1	OTUB1			0.0105879	1	0.0233221	1	3	3	2	4	2	16.4953	16.1292	17.6665	17.7705	15.8499	16.6006
912	P14923;C9JK18;C9JKY1;C9JTX4;C9J826	P14923	Junction plakoglobin	JUP			0.0119163	1	-0.0893936	9	5	4	1	20	7	18.8861	15.4552	14.8525	12.8975	20.2822	16.2824
771	O75439;G3V0E4;F8WAZ6;F8WEA6;F8WBE1	O75439;G3V0E4	Mitochondrial-processing peptidase subunit beta	PMPCB			0.0119987	1	-0.0750182	2	6	4	0	7	4	16.9593	17.7445	17.8184	13.5637	20.2575	18.926
1236	Q08554	Q08554	Desmocollin-1	DSC1			0.0128187	1	-0.0476971	4	3	3	2	4	5	21.4778	18.1126	17.6877	18.6342	19.2159	19.5711
652	I3L397;I3L504;P63241;F8WCJ1;C9J7B5;C9J4W5;Q9GZV4;Q6IS14	I3L397;I3L504;P63241	Eukaryotic translation initiation factor 5A;Eukaryotic translation initiation factor 5A-1	EIF5A			0.0138642	1	0.0884085	0	1	3	2	3	2	14.2413	19.7291	20.1361	16.2446	19.3805	18.2162
1176	P62854;Q5JNZ5	P62854;Q5JNZ5	40S ribosomal protein S26;Putative 40S ribosomal protein S26-like 1	RPS26;RPS26P11			0.0143402	1	-0.0650075	2	2	1	1	1	2	21.3534	22.4023	19.1197	22.7313	21.4948	18.8443
66	Q06830;A0A0A0MSI0;A0A0A0MRQ5	Q06830;A0A0A0MSI0	Peroxiredoxin-1	PRDX1			0.0150194	1	-0.040556	5	6	8	3	10	9	19.2807	20.8296	20.6992	18.823	21.0005	21.1076
1232	Q07666	Q07666	KH domain-containing, RNA-binding, signal transduction-associated protein 1	KHDRBS1			0.016468	1	-0.0401459	1	3	3	3	2	3	19.3023	17.1876	17.7642	18.9012	17.1752	18.298
569	F8W7C6;X1WI28;P27635;H7C123;H7C2C5;Q96L21;B8A6G2;A6QRI9;H7C2U2	F8W7C6;X1WI28;P27635;H7C123;H7C2C5;Q96L21	60S ribosomal protein L10;60S ribosomal protein L10-like	RPL10;RPL10L			0.0187183	1	0.14654	4	3	0	1	6	2	21.985	20.2789	15.0981	20.3721	20.7261	15.8242
1321	Q3ZCQ8;M0R0C3;M0R2F8;M0R1Y4;M0R003;M0QXC3;M0R2Z3;M0R303;M0R2D2;M0R047	Q3ZCQ8;M0R0C3;M0R2F8	Mitochondrial import inner membrane translocase subunit TIM50	TIMM50			0.0189138	1	-0.0316658	2	7	5	3	7	5	16.7751	18.5009	17.6093	17.6137	18.1121	17.2544
1244	Q12906;K7EKJ9;K7ERM6;K7ENK6;K7EM82;K7EJ09;K7ER69;K7EQ75;K7EQR9	Q12906	Interleukin enhancer-binding factor 3	ILF3			0.0191763	1	-0.0954256	2	3	2	6	1	5	16.1218	16.5874	15.6399	18.6642	13.1176	16.8536
131	A0A286YF22;O43175;A0A286YFA2;A0A2C9F2M7;A0A286YFM8;A0A286YFL2;A0A286YER3;A0A286YFC8;A0A286YFB2;A0A286YF34;A0A286YF78;A0A286YFF3;A0A286YFE1;A0A286YFK5	A0A286YF22;O43175;A0A286YFA2;A0A2C9F2M7;A0A286YFM8;A0A286YFL2	D-3-phosphoglycerate dehydrogenase	PHGDH			0.0192561	1	-0.0276343	2	4	7	4	6	7	18.6056	18.0053	19.004	19.182	17.8749	18.6409
1020	P35244	P35244	Replication protein A 14 kDa subunit	RPA3			0.019992	1	-0.121643	4	8	8	6	8	5	20.6932	24.9986	25.8727	21.4919	25.2286	25.209
532	E9PLL6;P46776;E9PJD9;E9PLX7	E9PLL6;P46776;E9PJD9	60S ribosomal protein L27a	RPL27A			0.0200438	1	-0.08277	2	2	2	2	3	1	22.5228	21.3947	19.3945	23.0502	21.0033	19.5068
1257	Q13263;M0R0K9;M0R2I3;M0R3C0	Q13263;M0R0K9	Transcription intermediary factor 1-beta	TRIM28			0.0216612	1	0.119319	1	12	11	0	7	13	15.3971	17.6763	18.168	13.716	18.3654	18.802
1018	P34932;D6RJ96;E9PDE8;O95757	P34932	Heat shock 70 kDa protein 4	HSPA4			0.0217417	1	0.127161	1	8	12	0	12	17	16.2031	17.6087	17.8292	13.3198	19.0374	18.9024
212	A0A7I2V2G2;D6RCD7;P38646;A0A7I2V2S7;A0A7I2YQB2;A0A7I2V3F7;H0Y8K0;A0A3B3ITI4;H0Y8S0	A0A7I2V2G2;D6RCD7;P38646;A0A7I2V2S7;A0A7I2YQB2;A0A7I2V3F7;H0Y8K0	Stress-70 protein, mitochondrial	HSPA9			0.0223695	1	-0.195383	0	25	26	5	23	20	13.5506	21.2185	20.9546	15.8505	20.6432	19.8161
230	P09651;A0A7I2V3R8;F8W6I7;A0A7I2V3W0;A0A7I2V2L6;A0A7I2YQX9;F8VZ49;F8VTQ5;Q32P51;A0A2R8Y4L2;F8W646;H0YH80;A0A7I2V5U9;A0A7I2YQ85;A0A7I2YQY2;A0A7I2V334;A0A7I2V360;A0A7I2V2M7;A0A7I2V4F8;A0A7I2V459;A0A7I2V520;A0A7I2V2Q7;A0A7I2V497;A0A7I2V453;A0A7I2V666;A0A7I2V2Z4;A0A7I2V4M0;A0A7I2V3C7;A0A7I2YQV3;A0A7I2V3U8;A0A7I2V2F1;A0A7I2V5N7;A0A7I2V3W4;A0A7I2V4P7;A0A7I2V2X1;A0A7I2V4E2;F8VYN5;A0A7I2V5P1;A0A7I2V661;A0…	P09651;A0A7I2V3R8;F8W6I7;A0A7I2V3W0;A0A7I2V2L6;A0A7I2YQX9;F8VZ49;F8VTQ5;Q32P51;A0A2R8Y4L2	Heterogeneous nuclear ribonucleoprotein A1;Heterogeneous nuclear ribonucleoprotein A1, N-terminally processed;Heterogeneous nuclear ribonucleoprotein A1-like 2	HNRNPA1;HNRNPA1L2			0.0246623	1	-0.0975018	5	14	14	9	15	10	19.7483	23.4187	23.2348	21.3699	23.3092	22.0152
511	E9PDR0;E7EX59;P05166;E7ETT1;C9JQS9;E7ETT4;E7EUY3;E9PEC3;F8WBI9;E7ENC1;C9JVW9;H7C5C9;C9JAW3;C9JVY9	E9PDR0;E7EX59;P05166;E7ETT1;C9JQS9;E7ETT4;E7EUY3;E9PEC3;F8WBI9	Propionyl-CoA carboxylase beta chain, mitochondrial	PCCB			0.0280288	1	0.101938	6	18	19	12	21	13	18.3596	21.0643	21.9967	20.2535	21.3776	19.4837
621	P07355;H0YMW4;H0YN42;H0YM50;H0YMU9;H0YMD0;H0YL33;H0YNP5;A6NMY6;H0YN28;H0YNB8;H0YKS4;H0YNA0;H0YMM1;A0A7I2V4P4;H0YKX9;H0YMT9;H0YLV6;H0YKZ7;H0YKL9;H0YKV8;H0YMD9;H0YLE2	P07355;H0YMW4;H0YN42;H0YM50;H0YMU9;H0YMD0;H0YL33;H0YNP5;A6NMY6;H0YN28;H0YNB8;H0YKS4;H0YNA0	Annexin A2;Annexin;Putative annexin A2-like protein	ANXA2;ANXA2P2			0.0282632	1	-0.0344912	7	10	10	3	11	8	18.7655	18.5451	19.1645	18.1262	19.1782	19.2742
158	Q96E14;A0A3B3ISX4;I3L2E0	Q96E14;A0A3B3ISX4	RecQ-mediated genome instability protein 2	RMI2			0.0302656	1	0.0712592	2	4	2	2	4	4	18.7695	20.7074	20.6417	19.0609	20.1848	20.6591
1185	P62942;A0A087WZM5;F6T7Q3;A0A7I2V3S6;Q1JUQ3;Q5W0X3;Q1JUQ5;A0A087WTS4;A0A087WV48	P62942;A0A087WZM5;F6T7Q3;A0A7I2V3S6	Peptidyl-prolyl cis-trans isomerase FKBP1A;Peptidyl-prolyl cis-trans isomerase	FKBP1A			0.0308484	1	-0.242613	0	3	2	1	3	2	13.7551	18.5666	21.9495	16.0693	18.9616	19.968
1158	P62266;D6RD47;D6RDJ2;D6RIX0;D6R9I7	P62266;D6RD47;D6RDJ2;D6RIX0;D6R9I7	40S ribosomal protein S23	RPS23			0.0309432	1	-0.165311	3	3	3	4	3	3	21.7529	20.5556	18.2981	23.1602	19.8599	18.0824
895	P12956;B1AHC9	P12956;B1AHC9	X-ray repair cross-complementing protein 6	XRCC6			0.0326536	1	0.15623	2	15	13	4	15	10	15.2586	20.1268	19.1793	16.8031	18.4839	18.8089
401	C9JFR7;P99999;CON__P62894	C9JFR7;P99999	Cytochrome c	CYCS			0.0332411	1	-0.29516	0	3	3	1	5	3	13.4575	20.2251	21.0495	14.9856	20.6957	19.9362
36	A0A0D9SEW3;A0A087WXF8;Q9NP64;A0A087WXU5;A0A087WYV3;A0A087WYF0	A0A0D9SEW3;A0A087WXF8;Q9NP64;A0A087WXU5;A0A087WYV3	Nucleolar protein of 40 kDa	ZCCHC17			0.0333266	1	-0.231357	0	4	3	2	6	3	13.2028	20.2153	18.2248	15.4286	19.0677	17.8406
1188	P63104;E7EX29;B0AZS6;B7Z2E6;H0YB80;E7ESK7;E5RIR4;E9PD24;E7EVZ2;E5RGE1	P63104;E7EX29;B0AZS6;B7Z2E6;H0YB80	14-3-3 protein zeta/delta	YWHAZ			0.0335517	1	-0.143276	4	7	12	7	11	14	18.9442	21.654	22.688	19.4248	21.9561	22.3351
954	P23526	P23526	Adenosylhomocysteinase	AHCY			0.0347903	1	0.247682	4	8	11	0	11	11	16.5095	19.7156	20.8735	14.7507	20.5329	21.072
1098	P51159;H3BN55;H3BVH7;H3BUD9;H3BS49;H3BU81;O00194	P51159;H3BN55;H3BVH7;H3BUD9;H3BS49	Ras-related protein Rab-27A	RAB27A			0.0357803	1	0.0624631	3	3	2	3	8	4	19.6288	18.6332	18.6133	19.7894	18.1145	18.7841
1320	Q32Q12;J3KPD9;P22392;E7ERL0;E5RHP0;O60361;F6XY72;C9K028	Q32Q12;J3KPD9;P22392;E7ERL0	Nucleoside diphosphate kinase;Nucleoside diphosphate kinase B	NME1-NME2;NME2;NME1			0.0369921	1	0.315206	1	5	7	0	8	5	14.6291	19.5866	20.7566	13.6227	20.0855	20.3185
1033	P37837;F2Z393	P37837;F2Z393	Transaldolase	TALDO1			0.0372478	1	0.220981	1	6	8	0	9	6	16.6968	18.9199	19.4386	14.4878	19.7032	20.2014
1032	P37802;X6RJP6;C9J5W6;Q9UI15	P37802;X6RJP6	Transgelin-2	TAGLN2			0.0375788	1	0.209775	1	6	8	0	6	9	16.8297	19.3412	20.0219	15.2706	20.1089	20.184
30	A0A7I2V5N4;A0A7I2V659;A0A087WVQ9;Q5VTE0;P68104;A0A7I2V3H3;A0A087WV01;A0A2U3TZH3;Q05639;A0A2R8Y488;A6PW80;Q5JR01;A0A2R8Y660;A0A6Q8PFK6;A0A2R8YDN5	A0A7I2V5N4;A0A7I2V659;A0A087WVQ9;Q5VTE0;P68104;A0A7I2V3H3;A0A087WV01;A0A2U3TZH3;Q05639	Putative elongation factor 1-alpha-like 3;Elongation factor 1-alpha 1;Elongation factor 1-alpha;Elongation factor 1-alpha 2	EEF1A1;EEF1A1P5;EEF1A2			0.0385476	1	-0.0776679	6	8	9	6	9	9	21.3192	22.1178	22.9775	21.2756	22.9157	22.4562
1027	P36507;M0R1B6	P36507	Dual specificity mitogen-activated protein kinase kinase 2	MAP2K2			0.0386643	1	0.0755583	1	2	4	1	2	4	16.6609	16.2392	17.8481	16.891	16.0261	17.6045
1100	P51572;A0A2R8Y5M6;C9JSP1;C9JQ75;C9J0M4;C9JMD7	P51572;A0A2R8Y5M6;C9JSP1;C9JQ75;C9J0M4	B-cell receptor-associated protein 31	BCAP31			0.0387788	1	-0.0745913	1	1	5	1	2	6	16.6569	17.9261	18.6083	17.4419	17.5391	18.434
1096	P51148;K7ERI8;K7ERQ8;F8VVK3;K7ENY4;F8VVZ0;F8VUA5;P20339;F8VWU4;K7EIP6;F8WCY6;F8WD79;F8VPW9;F8VSF8;F8VWZ7	P51148;K7ERI8;K7ERQ8;F8VVK3;K7ENY4	Ras-related protein Rab-5C	RAB5C			0.0392711	1	0.245654	1	4	7	1	5	6	14.464	17.4979	19.0812	13.5111	18.1075	18.6876
1036	P38606;C9JA17;C9JVW8	P38606	V-type proton ATPase catalytic subunit A	ATP6V1A			0.039286	1	0.171603	0	3	5	1	7	2	13.5976	16.5668	17.5421	14.0627	17.1113	16.0177
1333	Q5QPL9;Q9UKM9;Q5QPM1;Q5QPM0;Q5QPM2	Q5QPL9;Q9UKM9;Q5QPM1;Q5QPM0	RNA-binding protein Raly	RALY			0.0397508	1	0.15677	6	6	6	7	10	5	21.1698	19.256	17.9004	20.8178	19.4838	17.5543
565	F8W1A4;P54819;F8VZG5;A0A5F9ZHP2;F8VY04;A0A5K1VW67;G3V213;F8VPP1;A0A8Q3SHW4	F8W1A4;P54819;F8VZG5;A0A5F9ZHP2;F8VY04;A0A5K1VW67;G3V213	Adenylate kinase 2, mitochondrial;Adenylate kinase 2, mitochondrial;Adenylate kinase 2, mitochondrial, N-terminally processed	AK2			0.0408456	1	-0.193777	2	2	4	0	7	5	16.2775	18.0204	17.87	14.5715	19.3757	18.802
265	P08195;A0A7P0Z4P5;A0A7P0TAN7;A0A7P0Z4A0;F5GZS6;A0A7P0T9F7;A0A7P0TBF8;F5H056;F5GZI0;A0A7P0T8F1;A0A7P0T8U7;A0A7P0TAS6;H0YH36;A0A7P0TAT7;F5H0E2;H0YFS2;H0YFX4;A0A7P0T853;F5H867;F5GZR9	P08195;A0A7P0Z4P5;A0A7P0TAN7;A0A7P0Z4A0;F5GZS6;A0A7P0T9F7;A0A7P0TBF8;F5H056;F5GZI0;A0A7P0T8F1;A0A7P0T8U7;A0A7P0TAS6;H0YH36	4F2 cell-surface antigen heavy chain	SLC3A2			0.0426847	1	-0.257329	0	10	8	1	14	10	14.1281	19.4152	17.8855	15.0145	19.5924	17.5938
129	A0A286YEX5;C9JRZ6;F8WAR4;Q9NX63	A0A286YEX5;C9JRZ6;F8WAR4;Q9NX63	MICOS complex subunit MIC19	CHCHD3			0.0433713	1	0.0797787	2	2	2	2	2	2	17.2348	17.4269	16.7205	18.2265	16.3843	16.5321
778	O75874;C9J4N6	O75874	Isocitrate dehydrogenase [NADP] cytoplasmic	IDH1			0.0461557	1	0.262927	1	5	6	0	6	3	16.1266	18.331	18.7999	13.97	19.4961	19.0026
1214	Q01469;I6L8B7;A8MUU1	Q01469	Fatty acid-binding protein, epidermal	FABP5			0.0465659	1	-0.0912355	4	6	5	4	9	6	20.6307	19.4906	20.8865	20.0389	19.7949	21.4478
137	A0A2R8Y5N1;O60610	A0A2R8Y5N1;O60610	Protein diaphanous homolog 1	DIAPH1			0.0469382	1	-0.204748	1	1	1	1	1	1	15.6108	18.16	18.4431	18.837	15.2279	18.7633
1304	Q15434;F8W1T6;F8VQS9;F8VV01;F8VZR4;F5H5C8;A0A1W2PQV1	Q15434;F8W1T6	RNA-binding motif, single-stranded-interacting protein 2	RBMS2			0.0480405	1	0.0797685	7	10	9	5	9	8	21.0884	22.085	22.5047	21.0454	22.1852	22.2081
1245	Q12931;I3L0K7;I3L239	Q12931;I3L0K7	Heat shock protein 75 kDa, mitochondrial	TRAP1			0.0480751	1	0.0931632	2	4	7	7	4	5	18.4976	17.1371	18.1357	18.8263	17.0453	17.6193
917	P16152;E9PQ63;A8MTM1;O75828	P16152;E9PQ63;A8MTM1	Carbonyl reductase [NADPH] 1	CBR1			0.0488265	1	0.176025	1	4	4	0	6	4	14.8801	17.0712	17.0387	14.1697	17.3811	16.9111
135	A0A2R8Y5Z1;B4DGU4;A0A2R8YCH5;A0A2R8Y5A3;P35222;A0A2R8Y804;A0A2R8Y543;A0A2R8Y5C3;A0A2R8Y750;A0A2R8Y7Z0;A0A2R8Y6G0;A0A2R8Y815;A0A2R8YG06	A0A2R8Y5Z1;B4DGU4;A0A2R8YCH5;A0A2R8Y5A3;P35222;A0A2R8Y804;A0A2R8Y543;A0A2R8Y5C3;A0A2R8Y750;A0A2R8Y7Z0	Catenin beta-1	CTNNB1			0.0490734	1	0.120809	2	4	4	3	3	7	17.1325	16.2163	17.1581	16.8924	15.2741	17.9779
931	P18206	P18206	Vinculin	VCL			0.0493878	1	0.301885	2	9	12	0	1	17	12.8428	15.6609	16.7895	13.9718	12.2831	18.1327
145	P62263;A0A2R8Y811;E5RH77	P62263;A0A2R8Y811;E5RH77	40S ribosomal protein S14	RPS14			0.0495526	1	0.0912832	2	2	2	4	4	2	20.3532	19.7177	19.1916	20.7268	19.0233	19.2385
865	P09211;A8MX94;A0A087X2E9;A0A2R8Y5E5;A0A087X243	P09211;A8MX94	Glutathione S-transferase P	GSTP1			0.0501303	1	-0.284696	6	8	10	5	12	11	19.6617	22.9757	23.8133	19.4714	23.9044	23.929
261	P07237;A0A7P0TA35;A0A7P0TB26;H7BZ94;A0A7P0TA71;A0A7P0T8C0;I3L4M2;A0A7P0T8J3;A0A7P0T8X1;A0A7P0TA97;H0Y3Z3;I3L3P5;A0A7P0T9K9;I3L0S0;A0A7P0T9U6;A0A7P0T9D6;I3L514;B3KTQ9;A0A7P0Z4J0;A0A7P0Z4S2;A0A7P0TAX9;A0A7P0TBP8;I3NI03;A0A7P0T9S9;A0A7P0Z476;I3L3U6;A0A7P0T9E3;I3L1Y5;A0A7P0T940;A0A7P0Z4B2;A0A7P0TBA3;A0A7P0Z4F8	P07237;A0A7P0TA35;A0A7P0TB26;H7BZ94;A0A7P0TA71;A0A7P0T8C0;I3L4M2;A0A7P0T8J3;A0A7P0T8X1;A0A7P0TA97;H0Y3Z3;I3L3P5;A0A7P0T9K9;I3L0S0;A0A7P0T9U6;A0A7P0T9D6;I3L514	Protein disulfide-isomerase	P4HB			0.0503901	1	-0.467425	2	13	19	3	17	15	13.1856	19.162	21.7419	14.7037	19.7686	21.0195
1106	P52815;B4DLN1	P52815;B4DLN1	39S ribosomal protein L12, mitochondrial	MRPL12			0.0512795	1	0.320457	0	3	4	1	3	4	13.4338	17.732	19.4317	14.2029	17.303	18.1302
72	F5H895;A0A0B4J239;F5GXX5;P61803	F5H895;A0A0B4J239;F5GXX5;P61803	Dolichyl-diphosphooligosaccharide--protein glycosyltransferase subunit DAD1	DAD1			0.0531682	1	-0.257494	0	1	1	1	1	1	14.1338	17.4086	18.564	14.9646	17.6782	18.2362
115	F8W787;A0A1B0GW44;A0A1B0GV23;A0A1B0GVD5;A0A1B0GWE8;C9JH19;P07339;H7C469;A0A1B0GVP3;A0A1B0GU92;A0A1B0GU03;F8WD96;A0A1B0GVF1	F8W787;A0A1B0GW44;A0A1B0GV23;A0A1B0GVD5;A0A1B0GWE8;C9JH19;P07339;H7C469;A0A1B0GVP3;A0A1B0GU92;A0A1B0GU03	Cathepsin D;Cathepsin D light chain;Cathepsin D heavy chain	CTSD			0.0533787	1	-0.0569108	5	5	5	3	8	5	19.4986	19.4528	19.1333	18.8285	20.0358	19.3912
1172	P62805	P62805	Histone H4	HIST1H4A			0.0536206	1	0.118674	5	7	6	6	7	5	21.1282	23.2343	21.7832	21.256	22.7586	21.7752
205	A0A6Q8PFJ0;P02545;Q3BDU5;A0A6Q8PHQ9;A0A804HL68;A0A6Q8PF80;Q5TCI8;A0A6Q8PGH0;A0A6Q8PFM1;A0A6Q8PF59;A0A6Q8PFF5;E9PBF6;P20700	A0A6Q8PFJ0;P02545;Q3BDU5;A0A6Q8PHQ9;A0A804HL68;A0A6Q8PF80;Q5TCI8	Prelamin-A/C;Lamin-A/C	LMNA			0.0544376	1	-0.372431	0	12	12	2	12	12	12.3114	18.6123	18.5531	14.6924	17.7476	18.1541
81	C9J9K3;A0A8V8TMX1;A0A0C4DG17;A0A8V8TLA4;P08865;A0A8I5KQE6;F8WD59;A0A8V8TMZ8;A0A8V8TMP3	C9J9K3;A0A8V8TMX1;A0A0C4DG17;A0A8V8TLA4;P08865;A0A8I5KQE6;F8WD59	40S ribosomal protein SA	RPSA			0.0563913	1	0.335961	2	6	5	1	6	5	16.9657	20.4765	20.8718	15.9078	21.3534	20.045
613	Q07960;H0YE29;E9PNR6	Q07960;H0YE29;E9PNR6	Rho GTPase-activating protein 1	ARHGAP1			0.0569198	1	0.135672	1	1	3	2	3	3	17.333	17.8556	19.5768	18.3145	17.2291	18.8148
830	P05109	P05109	Protein S100-A8;Protein S100-A8, N-terminally processed	S100A8			0.0573858	1	0.117293	3	5	4	4	5	3	21.7549	20.7764	20.4912	21.1205	21.7845	19.7656
1215	Q01518;Q5T0R1;Q5T0R9;Q5T0R7;Q5T0R6;Q5T0R5;Q5T0R4;Q5T0R3;Q5T0R2;Q5T0S3;Q5T0R8	Q01518;Q5T0R1;Q5T0R9;Q5T0R7;Q5T0R6;Q5T0R5;Q5T0R4;Q5T0R3;Q5T0R2	Adenylyl cyclase-associated protein 1;Adenylyl cyclase-associated protein	CAP1			0.0583379	1	0.275754	1	3	5	0	7	3	15.2578	17.2213	19.3638	14.9292	18.8026	17.2838
33	A0A087WWU8;D6R904;A0A494C0G0;Q5VU61;H0YL80;H0YKX5;H0YKP3;A0A2R8YEU4;A0A0S2Z4G6;Q6ZN40;P09493	A0A087WWU8;D6R904		TPM3			0.0588658	1	-0.609609	1	4	16	1	13	15	14.1254	17.5097	21.2028	12.4105	20.2903	21.9659
863	P08758;D6RBL5;D6RBE9;E9PHT9;D6RCN3	P08758;D6RBL5;D6RBE9	Annexin A5;Annexin	ANXA5			0.0589751	1	0.543816	1	7	8	1	10	12	14.514	20.2619	21.1954	13.3231	19.9791	21.0376
1093	P50990;H7C4C8;H7C2U0	P50990	T-complex protein 1 subunit theta	CCT8			0.0592209	1	0.101929	3	7	12	6	11	10	17.131	17.8813	19.1503	18.1239	17.821	17.9119
1008	P31946;Q4VY20;Q4VY19;A0A0J9YWE8;A0A0J9YWZ2	P31946	14-3-3 protein beta/alpha;14-3-3 protein beta/alpha, N-terminally processed	YWHAB			0.0593768	1	-0.267525	2	6	7	6	8	9	16.0479	19.9051	20.309	17.5345	19.4255	20.1044
1311	Q15907;H3BMH2;H3BSC1;P62491;B4DQU5;M0R377;M0R2D0;H3BN38;P57735	Q15907;H3BMH2;H3BSC1;P62491	Ras-related protein Rab-11B;Ras-related protein Rab-11A	RAB11B;RAB11A			0.0613735	1	0.299011	1	3	4	0	7	6	14.6758	17.6031	18.171	14.0502	17.0506	18.4521
359	O75390;B4DJV2;A0A0C4DGI3;H0YIC4;F8VPA1;H0YH82;F8W4S1;F8W1S4;F8VTT8;F8VR34;F8VPF9;F8VU34;F8W0J2;F8VRI6;F8VWQ5;F8VX68;F8VRP1;F8VX07;F8VP03;F8VZK9;F8W642	O75390;B4DJV2;A0A0C4DGI3;H0YIC4	Citrate synthase, mitochondrial;Citrate synthase	CS			0.0620597	1	0.427084	2	10	10	0	10	6	16.9254	20.4242	20.0991	14.5272	21.2613	20.3789
128	A0A1X7SBZ2;A0A5H1ZRQ2;Q92841;A0A0U1RQJ0	A0A1X7SBZ2;A0A5H1ZRQ2;Q92841	Probable ATP-dependent RNA helicase DDX17	DDX17			0.0633972	1	-0.197436	3	11	7	6	9	6	14.7595	18.271	16.4816	16.9089	17.2315	15.964
1143	P61160;A0A1B0GWD0;A0A1B0GWH0	P61160	Actin-related protein 2	ACTR2			0.0636361	1	0.366891	1	2	3	0	5	5	16.0209	17.0984	17.7923	12.7341	18.7189	18.3579
876	P10606	P10606	Cytochrome c oxidase subunit 5B, mitochondrial	COX5B			0.0642379	1	-0.408798	0	2	2	1	2	1	13.9361	19.2874	19.0722	15.1396	19.4349	18.9476
1173	P62820;E7END7;A0A2R8YDI9;H0YLJ8;H0YL94;G3V196;A0A2R8YFB8;Q92928;P59190	P62820;E7END7	Ras-related protein Rab-1A	RAB1A			0.0649089	1	-0.348216	1	5	7	3	3	7	16.0517	17.9223	20.0603	15.5911	18.9112	20.5766
1342	Q5TEC6;K7EMV3;K7EP01;A0A590UJJ6;B4DEB1;K7EK07;K7ES00;Q6NXT2;Q71DI3;Q16695;P84243;P68431;A0A590UJL8	Q5TEC6;K7EMV3;K7EP01;A0A590UJJ6;B4DEB1;K7EK07;K7ES00;Q6NXT2;Q71DI3;Q16695;P84243;P68431	Histone H3;Histone H3.3C;Histone H3.2;Histone H3.1t;Histone H3.3;Histone H3.1	HIST2H3PS2;H3F3B;H3F3A;H3F3C;HIST2H3A;HIST3H3;HIST1H3A			0.0650859	1	0.155771	1	2	2	1	3	2	20.1604	22.5933	20.3752	21.4853	20.6199	20.5564
843	P06733;A0A2R8Y6G6;K7EM90;A0A2R8YEM5;A0A2R8Y879;A0A2R8Y6I8;A0A2R8Y798;K7ERS8;A0A2R8YEG5;E5RI09;E5RG95;K7EPM1;K7EKN2	P06733;A0A2R8Y6G6;K7EM90	Alpha-enolase;Enolase	ENO1			0.0655921	1	0.547725	4	16	17	3	19	15	17.7715	22.2395	23.5914	16.0323	22.6515	23.2754
499	P33121;E7EPM6;B7Z3Z9;H0Y9U7;D6RER0;H0Y9Z9;C9J8C7;A0A8C8L3F5;A0A499FJL5;A0A8C8KCK5;A0A494C116;A0A494C0J9;D6RG07;A0A494C0B6;E7ERD7;A0A494BZW8;Q9UKU0;Q9ULC5	P33121;E7EPM6;B7Z3Z9;H0Y9U7;D6RER0	Long-chain-fatty-acid--CoA ligase 1	ACSL1			0.0656308	1	0.0864925	4	4	6	3	6	5	20.336	18.9315	19.6766	19.9231	19.1795	19.5819
982	P29401;E9PFF2;F8W888	P29401	Transketolase	TKT			0.0663509	1	0.506046	1	8	9	0	9	10	14.0885	18.0488	19.905	12.7976	19.2038	18.5229
875	P10599	P10599	Thioredoxin	TXN			0.0679798	1	0.478585	2	5	5	2	5	4	17.5178	20.4205	22.5407	15.8077	20.9015	22.334
513	P22234;E9PBS1;D6RF62	P22234;E9PBS1;D6RF62	Multifunctional protein ADE2;Phosphoribosylaminoimidazole-succinocarboxamide synthase;Phosphoribosylaminoimidazole carboxylase	PAICS			0.0690192	1	-0.452402	1	3	4	0	6	6	14.3369	17.718	18.7985	13.7032	19.0226	19.4848
1306	Q15645;H0YAL2	Q15645	Pachytene checkpoint protein 2 homolog	TRIP13			0.0690291	1	-0.166266	4	8	11	5	11	12	19.7903	18.2694	20.6197	19.7915	18.8558	20.5309
79	A0A8I5KS71;A0A8J8YYJ1;A0A0C4DFV9;Q01105;P0DME0	A0A8I5KS71;A0A8J8YYJ1;A0A0C4DFV9;Q01105;P0DME0	Protein SET;Protein SETSIP	SET;SETSIP			0.0691249	1	-0.677453	1	4	5	0	4	5	12.7114	19.4688	20.6042	13.5338	20.2583	21.0247
1157	P62258;B4DJF2;I3L3T1;K7EM20;K7EIT4;I3L0W5	P62258	14-3-3 protein epsilon	YWHAE			0.0696957	1	-0.508128	1	9	13	6	10	12	15.3651	18.717	21.076	15.0299	20.5775	21.075
1148	P61604;B8ZZL8;B8ZZ54;S4R3N1	P61604;B8ZZL8	10 kDa heat shock protein, mitochondrial	HSPE1			0.070873	1	0.730725	2	7	7	0	7	4	15.7657	21.9039	23.3344	14.0835	22.1394	22.5889
645	H7C2Y5;Q9UBS4	H7C2Y5;Q9UBS4	DnaJ homolog subfamily B member 11	DNAJB11			0.0709828	1	-0.131412	1	0	1	1	1	1	15.948	15.3886	17.4161	15.9922	16.3549	16.7998
110	A0A0U1RR32;A0A0U1RRH7;Q99878;Q96KK5;Q9BTM1;Q93077;Q7L7L0;P20671;P0C0S8;P04908;H0YFX9;A0A3B3IS11;Q16777;Q6FI13;P16104;Q96QV6	A0A0U1RR32;A0A0U1RRH7;Q99878;Q96KK5;Q9BTM1;Q93077;Q7L7L0;P20671;P0C0S8;P04908;H0YFX9;A0A3B3IS11;Q16777;Q6FI13;P16104;Q96QV6	Histone H2A type 1-J;Histone H2A type 1-H;Histone H2A.J;Histone H2A type 1-C;Histone H2A type 3;Histone H2A type 1-D;Histone H2A type 1;Histone H2A type 1-B/E;Histone H2A;Histone H2A type 2-C;Histone H2A type 2-A;Histone H2AX;Histone H2A type 1-A	HIST1H2AJ;HIST1H2AH;H2AFJ;HIST1H2AC;HIST3H2A;HIST1H2AD;HIST1H2AG;HIST1H2AB;HIST2H2AC;HIST2H2AA3;H2AFX;HIST1H2AA			0.0725914	1	0.203872	2	3	3	3	3	3	19.9788	23.1793	20.9235	21.4538	21.3796	20.6366
1011	P31949	P31949	Protein S100-A11;Protein S100-A11, N-terminally processed	S100A11			0.0735428	1	0.585329	1	3	3	0	5	4	16.9842	19.0518	21.4998	13.7139	20.3771	21.6888
473	D6R9P3;D6RD18;D6RBZ0;Q99729	D6R9P3;D6RD18;D6RBZ0;Q99729	Heterogeneous nuclear ribonucleoprotein A/B	HNRNPAB			0.0740721	1	0.144393	6	13	12	7	12	6	23.1846	23.4429	23.8449	23.844	24.1504	22.0448
636	H3BRG4;P22695;H3BSJ9;H3BUE4;H3BUI9;H3BP04;A0A087WVZ4	H3BRG4;P22695;H3BSJ9;H3BUE4;H3BUI9;H3BP04	Cytochrome b-c1 complex subunit 2, mitochondrial	UQCRC2			0.0741122	1	-0.389239	1	8	3	0	8	2	14.0791	18.492	15.423	14.4217	18.8478	15.8923
717	O00410;H0Y8C6;E7ETV3;E7EWK4;E7EX05;E7EV12;E7EQT5;C9J875;C9JQT6;C9JZD8;E7ETV8;E7ESZ1;C9JXE0;H0Y3V4	O00410;H0Y8C6;E7ETV3	Importin-5	IPO5			0.0741698	1	-0.422455	1	1	8	2	2	6	15.2731	13.3622	17.9666	16.715	13.0846	18.0696
1017	P34897;G3V2Y4;H0YIZ0;G3V5L0;G3V2D2;G3V540;G3V4W5;P34896	P34897;G3V2Y4;H0YIZ0	Serine hydroxymethyltransferase, mitochondrial;Serine hydroxymethyltransferase	SHMT2			0.0745116	1	-0.525695	0	5	6	1	8	6	13.2945	18.1392	17.9576	13.2201	18.4069	19.3413
365	G3V4C1;G3V4W0;B4DY08;P07910;G3V2Q1;G3V576;G3V555;G3V575;B7ZW38;B2RXH8;G3V5X6;G3V3K6;G3V251;A0A0G2JNQ3;G3V2D6;O60812;A0A0G2JPF8;P0DMR1;G3V5V7;B4DSU6;G3V4M8;G3V2H6	G3V4C1;G3V4W0;B4DY08;P07910;G3V2Q1;G3V576;G3V555;G3V575;B7ZW38;B2RXH8;G3V5X6;G3V3K6;G3V251;A0A0G2JNQ3;G3V2D6;O60812;A0A0G2JPF8;P0DMR1	Heterogeneous nuclear ribonucleoproteins C1/C2;Heterogeneous nuclear ribonucleoprotein C-like 3;Heterogeneous nuclear ribonucleoprotein C-like 2;Heterogeneous nuclear ribonucleoprotein C-like 1;Heterogeneous nuclear ribonucleoprotein C-like 4	HNRNPC;HNRNPCL3;HNRNPCL2;HNRNPCL1;HNRNPCL4			0.0746036	1	0.28121	12	12	11	14	12	10	23.5277	22.2214	20.5	23.5665	21.7042	20.1347
1474	Q9BVP2;C9JYH9;C9JZT7;B4DMU5	Q9BVP2	Guanine nucleotide-binding protein-like 3	GNL3			0.0751092	1	-0.580693	6	9	2	7	11	0	19.9685	19.4048	12.6827	20.0799	18.3586	15.3595
278	Q9HCC0;A0A804HKE8;A0A804HJ24;A0A804HJ84;A0A804HLJ9;A0A804HJ31;A0A804HK37;A0A804HL02;A0A804HJL2;A0A0S2Z5R4;A0A804HHS4;A0A804HIH3;D6RDF7;A0A804HJW5;A0A804HJW2;A0A804HJC1;D6R9R1;A0A0D9SFE9;A0A0G2JM88;A0A804HKH3;D6RD67	Q9HCC0;A0A804HKE8;A0A804HJ24;A0A804HJ84;A0A804HLJ9;A0A804HJ31;A0A804HK37;A0A804HL02;A0A804HJL2	Methylcrotonoyl-CoA carboxylase beta chain, mitochondrial	MCCC2			0.0751283	1	0.214511	7	21	21	16	20	15	20.5801	22.5907	23.7531	21.8893	22.8369	21.5541
901	P13639;K7EJ74;K7EP67	P13639	Elongation factor 2	EEF2			0.0751924	1	-0.508893	2	17	18	2	10	20	15.3098	18.9245	19.877	14.7124	20.0904	20.8352
306	A0A8V8TKR9;P26038;A0A2R8Y7M3;A0A2R8Y5S7;P35241;P15311;V9GZ54;E9PQ82;E9PNV3	A0A8V8TKR9;P26038	Moesin	MSN			0.075672	1	-0.499056	1	4	7	0	11	12	12.72	16.7379	18.75	13.5803	18.1152	18.0096
756	O60664;K7ERZ3;K7EL96;K7ER39	O60664;K7ERZ3;K7EL96	Perilipin-3	PLIN3			0.0781919	1	0.302414	1	2	4	0	3	3	16.3825	15.0001	18.0724	14.1865	16.7177	17.6436
612	H0YDT6;O00303;A0A7I2YQA0;A0A1W2PP79	H0YDT6;O00303	Eukaryotic translation initiation factor 3 subunit F	EIF3F			0.0794782	1	0.0985107	3	3	7	3	7	7	18.9159	18.1149	19.1213	18.0277	19.0833	18.7456
710	O00148;K7EQN7;K7EN69;H0Y400;K7EPJ3;K7ENP6;K7EL56;K7EIL8;A0A0D9SEM9;F6SXL5;H0YCC6	O00148;K7EQN7	ATP-dependent RNA helicase DDX39A	DDX39A			0.0801097	1	-0.223537	5	2	8	5	8	9	17.5566	14.8328	17.5304	17.0462	16.1128	17.4314
206	P49588;A0A6Q8PGR9;A0A6Q8PGN5;A0A6Q8PFY2;A0A6Q8PFK3;H3BPK7;A0A6Q8PHJ2;A0A6Q8PGE8;A0A6Q8PF33;A0A6Q8PH44;A0A6Q8PGB5;A0A6Q8PF77;A0A6Q8PHP3;A0A6Q8PHP7;A0A6Q8PG28;A0A6Q8PG62;A0A6Q8PGI8;A0A6Q8PHN5	P49588;A0A6Q8PGR9;A0A6Q8PGN5;A0A6Q8PFY2;A0A6Q8PFK3;H3BPK7;A0A6Q8PHJ2;A0A6Q8PGE8;A0A6Q8PF33;A0A6Q8PH44;A0A6Q8PGB5;A0A6Q8PF77;A0A6Q8PHP3;A0A6Q8PHP7	Alanine--tRNA ligase, cytoplasmic	AARS			0.0801917	1	-0.375916	1	7	5	0	3	8	13.5463	15.6732	15.7862	12.9022	15.1933	18.0379
1518	Q9NR45;Q5TBR0;Q5TBR1	Q9NR45	Sialic acid synthase	NANS			0.0806047	1	-0.584841	0	6	4	1	5	4	13.4424	19.6843	18.8	14.7848	20.4629	18.4335
1310	Q15836;K7ENK9;K7EKX0;J3QRU4;F8WCA0;L7N2F9;P63027;F5GZV7;P23763	Q15836	Vesicle-associated membrane protein 3	VAMP3			0.0811209	1	0.258114	1	4	3	1	5	4	17.5881	18.0192	19.4971	16.4363	18.1188	19.7751
258	P43490;A0A7P0T9I9;A0A7P0T931;A0A7P0T8L3;A0A7P0T973;A0A7P0T895;A0A7P0TAS5;A0A0C4DFS8;A0A7P0T862;A0A7P0T8D2;A0A7P0TBB7;A0A7P0TA73;A0A7P0T941;A0A7P0Z466;B7Z8W6;A0A7P0TAI8;A0A7P0Z4N0;A0A7P0T9F0;A0A7P0TB17;A0A7P0T8Z3;A0A7P0T8R4;A0A7P0Z437	P43490;A0A7P0T9I9;A0A7P0T931;A0A7P0T8L3;A0A7P0T973;A0A7P0T895;A0A7P0TAS5;A0A0C4DFS8;A0A7P0T862;A0A7P0T8D2;A0A7P0TBB7;A0A7P0TA73;A0A7P0T941;A0A7P0Z466	Nicotinamide phosphoribosyltransferase	NAMPT			0.0818348	1	-0.51632	0	8	8	2	9	10	13.3477	18.6033	19.3551	15.3359	18.2135	19.3056
146	E7ETK0;A0A2R8Y849;A0A2R8YD14;P62847;A0A2R8Y8A0	E7ETK0;A0A2R8Y849;A0A2R8YD14;P62847	40S ribosomal protein S24	RPS24			0.0833608	1	0.377444	1	3	1	3	2	0	19.3809	18.1013	17.1226	20.0542	18.3496	15.0688
835	P05387;H0YDD8	P05387	60S acidic ribosomal protein P2	RPLP2			0.0838055	1	0.43729	2	5	5	4	5	5	17.6659	20.0089	21.2079	16.2206	20.0603	21.29
56	A0A0A0MR02;P45880;Q5JSD2;Q5JSD1;A2A3S1	A0A0A0MR02;P45880;Q5JSD2;Q5JSD1	Voltage-dependent anion-selective channel protein 2	VDAC2			0.0846837	1	-0.0766602	3	5	4	7	6	5	19.9624	20.1073	20.6166	20.6736	20.4195	19.8232
92	A0A1B0GWF2;A0A1B0GVQ5;A0A2R8Y5D4;A0A0D9SG72;A0A1B0GTP9;P61764;A0A1B0GW76;A0A0D9SEH5;A0A0D9SFQ7;A0A0D9SFW6;A0A0D9SEP9;A0A1B0GTD8;A0A096LP52;A0A1B0GVV9	A0A1B0GWF2;A0A1B0GVQ5;A0A2R8Y5D4;A0A0D9SG72;A0A1B0GTP9;P61764;A0A1B0GW76	Syntaxin-binding protein 1	STXBP1			0.0858543	1	0.237809	6	7	11	6	8	12	18.9411	17.0972	19.0537	19.3477	16.7608	18.27
923	P17066;P48741	P17066;P48741	Heat shock 70 kDa protein 6;Putative heat shock 70 kDa protein 7	HSPA6;HSPA7			0.0885522	1	0.183577	4	8	6	6	6	6	20.8291	22.6608	22.6015	20.9939	22.2625	22.2844
385	B9A067;Q16891;H7C463;C9J406;D6RAW4	B9A067;Q16891;H7C463;C9J406	MICOS complex subunit MIC60	IMMT			0.0901522	1	-0.331896	2	6	1	7	3	5	17.0435	17.2284	14.2072	18.1844	16.0128	15.2776
237	A0A7I2V4J2;A0A7I2V5Y7;A0A7I2V535;Q15233;A0A7I2V4K9;A0A7P0MRW0;A0A7I2V4N2;A0A7I2V464;H7C367;C9JYS8;C9IZL7;C9J4X2;A0A7I2YQK8	A0A7I2V4J2;A0A7I2V5Y7;A0A7I2V535;Q15233;A0A7I2V4K9;A0A7P0MRW0;A0A7I2V4N2;A0A7I2V464	Non-POU domain-containing octamer-binding protein	NONO			0.0934691	1	0.470363	0	7	7	2	4	2	13.9548	18.8453	19.1842	15.9302	18.0081	16.635
974	P27694;I3L4R8;I3L2M5	P27694	Replication protein A 70 kDa DNA-binding subunit;Replication protein A 70 kDa DNA-binding subunit, N-terminally processed	RPA1			0.0941054	1	-0.323675	19	40	35	27	41	37	22.7386	25.5249	26.2508	23.9617	25.8571	25.6664
1567	Q9UMY1;H7C2B1	Q9UMY1;H7C2B1	Nucleolar protein 7	NOL7			0.094155	1	0.382838	2	3	2	0	3	0	15.6295	18.2217	14.9307	13.966	17.5946	16.0729
1515	Q9NQC3;A0A0U1RQR6;H7C106	Q9NQC3;A0A0U1RQR6;H7C106	Reticulon-4;Reticulon	RTN4			0.0967582	1	-0.172876	1	1	2	1	1	2	16.6073	17.4006	17.8539	16.4783	17.626	18.2761
1009	P31947	P31947	14-3-3 protein sigma	SFN			0.0980363	1	0.30478	1	2	3	3	2	3	19.8937	21.949	22.3154	19.4934	21.5181	22.2322
1255	Q13200;H7C1H2;F8WBS8;C9JPC0	Q13200	26S proteasome non-ATPase regulatory subunit 2	PSMD2			0.0981229	1	0.350894	1	2	4	0	2	5	15.2493	15.025	16.0291	12.6203	16.0033	16.6271
853	P07737;K7EJ44;I3L3D5;CON__P02584	P07737;K7EJ44	Profilin-1	PFN1			0.0986138	1	-0.984969	0	6	6	1	6	6	12.9183	19.9518	21.0112	13.9215	21.0316	21.8831
270	E7EX90;A0A7P0Z4C3;A0A804CDA6;Q14203;Q6AWB1;E7EWF7	E7EX90;A0A7P0Z4C3;A0A804CDA6;Q14203;Q6AWB1	Dynactin subunit 1	DCTN1;DKFZp686E0752			0.0988202	1	-0.320716	1	3	5	0	0	6	14.7556	14.3682	16.0083	13.704	15.0733	17.3169
874	P0DP25;P0DP24;P0DP23;E7EMB3;G3V361;A0A590UJI2;Q96HY3;A0A590UJC0;G3V226;F8WBR5;M0QZ52;G3V479	P0DP25;P0DP24;P0DP23;E7EMB3;G3V361;A0A590UJI2;Q96HY3;A0A590UJC0;G3V226		CALM2;CALM1			0.0996308	1	-0.34721	1	2	6	3	4	5	17.5468	17.6722	20.4193	17.9528	18.1843	20.5429
1452	Q99623;J3KPX7;F5GY37;A0A7I2V5F0;F5H3X6;F5GWA7;F5H2D2;A0A3G2KQ93;F5H0C5;U3KPZ5	Q99623;J3KPX7;F5GY37;A0A7I2V5F0;F5H3X6;F5GWA7	Prohibitin-2	PHB2			0.102734	1	-0.180827	4	8	5	7	9	7	19.7396	20.8565	19.7127	21.0103	20.5373	19.3037
1192	P63244;J3KPE3;H0YAF8;H0Y8W2;D6RAC2;D6RHH4;D6RFX4;D6R9L0;H0YAM7;D6R9Z1;D6RFZ9;E9PD14;D6RAU2;D6RF23;D6REE5;H0Y9P0;D6RHJ5;D6RBD0;H0Y8R5;D6R909;D6RGK8	P63244;J3KPE3;H0YAF8;H0Y8W2;D6RAC2;D6RHH4;D6RFX4;D6R9L0;H0YAM7;D6R9Z1;D6RFZ9;E9PD14;D6RAU2;D6RF23;D6REE5	Guanine nucleotide-binding protein subunit beta-2-like 1;Guanine nucleotide-binding protein subunit beta-2-like 1, N-terminally processed	GNB2L1			0.102762	1	-0.616731	0	6	5	2	6	4	13.9448	18.7216	19.5491	15.5303	19.6818	18.8536
1506	Q9HB71;B2ZWH1	Q9HB71	Calcyclin-binding protein	CACYBP			0.103873	1	-0.431323	2	2	6	2	1	6	16.6177	16.1249	20.3073	18.2861	16.8216	19.2361
1248	Q13085;Q59FY4;A0A087X0W4;A0A0C4DGT1;S4R3S7;A0A087X2F8;A0A087X126;A0A087WYK6;A0A087WVR6;A0A087WWN5;A0A087WYS8	Q13085;Q59FY4	Acetyl-CoA carboxylase 1;Biotin carboxylase	ACACA			0.104537	1	-0.736444	5	67	89	12	56	72	14.4368	20.0915	21.3135	16.6415	20.1093	21.3003
120	I3L276;I3L4P8;A0A1B0GXH0;I3L463;I3L159;I3L1F5;P30519	I3L276;I3L4P8;A0A1B0GXH0;I3L463;I3L159;I3L1F5;P30519	Heme oxygenase 2	HMOX2			0.104683	1	-0.193422	1	1	1	1	1	1	15.3569	16.0191	16.7856	16.0251	15.4747	17.2421
255	A0A7P0S5H5;P60866;E5RIP1;E5RJX2;G3XAN0	A0A7P0S5H5;P60866;E5RIP1;E5RJX2;G3XAN0	40S ribosomal protein S20	RPS20			0.106009	1	-0.697733	0	2	2	1	2	1	13.8562	20.3572	20.0849	16.9085	20.5807	18.9023
546	J3QL14;F5GYQ1;P61421	J3QL14;F5GYQ1;P61421	V-type proton ATPase subunit d 1	ATP6V0D1			0.108209	1	-0.247711	1	2	4	0	3	2	15.5202	16.2024	16.9103	15.2164	17.7211	16.4386
492	E5RI99;P62888;A0A0B4J213;E5RJH3;A0A0C4DH44	E5RI99;P62888	60S ribosomal protein L30	RPL30			0.109759	1	-0.76655	0	5	3	1	6	3	13.4371	20.0624	17.9237	15.0371	20.5804	18.1053
661	J3KPS3;P04075;H3BQN4;H3BUH7;H3BR04;H3BPS8;H3BMQ8;H3BR68;H3BU78	J3KPS3;P04075;H3BQN4;H3BUH7;H3BR04;H3BPS8;H3BMQ8	Fructose-bisphosphate aldolase;Fructose-bisphosphate aldolase A	ALDOA			0.110932	1	0.927075	7	15	15	1	15	16	18.1836	21.8256	23.531	15.12	22.3273	23.3116
1560	Q9UJV9;A0A499FJW5;H0Y8L8;H0YA06;D6RGI7	Q9UJV9	Probable ATP-dependent RNA helicase DDX41	DDX41			0.115492	1	0.718137	3	21	12	3	25	6	15.2917	21.0525	17.8021	16.059	20.366	15.5669
962	P25311;C9JEV0	P25311;C9JEV0	Zinc-alpha-2-glycoprotein	AZGP1			0.116216	1	-0.242731	4	4	4	5	6	7	20.3339	17.8282	18.584	19.14	18.8887	19.4456
173	A0A494C0J7;Q08188	A0A494C0J7;Q08188	Protein-glutamine gamma-glutamyltransferase E;Protein-glutamine gamma-glutamyltransferase E 50 kDa catalytic chain;Protein-glutamine gamma-glutamyltransferase E 27 kDa non-catalytic chain	TGM3			0.116689	1	0.506306	3	1	2	1	1	5	18.9952	15.5785	16.4771	16.2668	14.5617	18.7034
1444	Q96T60;M0QYH2;M0R3C8;A0A0D9SFL2;M0QYI1;A0A0D9SFD6;A0A0D9SEV0;M0R000;A0A1B0GU66;M0QX49;A0A1B0GW61;M0R097;A0A0D9SFU1	Q96T60;M0QYH2;M0R3C8;A0A0D9SFL2;M0QYI1	Bifunctional polynucleotide phosphatase/kinase;Polynucleotide 3-phosphatase;Polynucleotide 5-hydroxyl-kinase	PNKP			0.117158	1	0.827382	1	22	22	4	17	14	16.0677	22.5068	22.9187	17.079	21.0458	20.8862
592	G3V5Z7;P60900;G3V3U4;G3V3I1;G3V295;H0YJC4	G3V5Z7;P60900;G3V3U4;G3V3I1;G3V295	Proteasome subunit alpha type;Proteasome subunit alpha type-6	PSMA6			0.120083	1	-0.317945	1	1	3	1	4	3	15.9999	17.7597	18.5557	16.5594	18.2485	18.4612
702	M0QZN2;M0R0F0;M0R0R2;P46782	M0QZN2;M0R0F0;M0R0R2;P46782	40S ribosomal protein S5;40S ribosomal protein S5, N-terminally processed	RPS5			0.12148	1	-0.492915	1	1	1	0	2	2	14.9293	16.7398	16.1749	13.857	18.5787	16.887
319	A0A8V8TNX9;P14618;A0A804F6T5;A0A804F729;H3BTN5;A0A8V8TMM5;B4DNK4;H3BQ34;H3BT25;H3BUW1;H3BTJ2;H3BU13;H3BN34;H3BQZ3;P30613	A0A8V8TNX9;P14618;A0A804F6T5;A0A804F729;H3BTN5;A0A8V8TMM5;B4DNK4;H3BQ34	Pyruvate kinase PKM;Pyruvate kinase	PKM			0.122457	1	-0.580966	4	12	15	1	18	16	15.613	18.9926	19.7458	16.3686	19.5534	20.1722
648	H7C3P9;Q9UNS2;K7ES36;C9JLV5	H7C3P9;Q9UNS2	COP9 signalosome complex subunit 3	COPS3			0.123716	1	-0.33628	1	1	2	1	1	3	19.6218	17.8081	19.6912	20.5491	17.9003	19.6804
1517	Q9NR31;H0Y5E8;X1WI22;D6RAA2;Q5SQT8;D6RDB2	Q9NR31;H0Y5E8	GTP-binding protein SAR1a	SAR1A			0.124669	1	0.582823	1	2	4	2	1	5	17.1878	17.3977	19.5811	18.5776	14.4491	19.3914
793	O95373	O95373	Importin-7	IPO7			0.124953	1	-0.455881	1	1	1	1	1	1	16.7908	14.4488	15.7006	17.5137	13.8216	16.9725
1151	P61981	P61981	14-3-3 protein gamma;14-3-3 protein gamma, N-terminally processed	YWHAG			0.125442	1	-0.548584	0	4	7	4	6	6	14.3016	18.2581	18.9247	16.3399	18.2011	18.5892
925	P17643;E7EQI3	P17643;E7EQI3	5,6-dihydroxyindole-2-carboxylic acid oxidase	TYRP1			0.126017	1	-0.8732	0	3	2	1	4	3	12.6138	19.7154	19.4137	16.2094	19.7533	18.3997
1266	Q13637	Q13637	Ras-related protein Rab-32	RAB32			0.126959	1	-0.740778	0	5	3	2	6	6	12.9502	18.6154	18.1742	15.0731	18.3865	18.5025
1043	P40926;G3XAL0	P40926;G3XAL0	Malate dehydrogenase, mitochondrial;Malate dehydrogenase	MDH2			0.128302	1	0.918705	3	13	10	1	13	7	15.8142	21.0391	20.2864	14.0286	19.8209	20.534
1475	Q9BWF3;E9PB51;E9PLB0;E9PM61;D6R9K7;U3KQD5;J3QRR5	Q9BWF3;E9PB51;E9PLB0;E9PM61;D6R9K7;U3KQD5;J3QRR5	RNA-binding protein 4	RBM4;RBM4B			0.128944	1	0.227233	10	7	10	9	8	8	19.5565	18.4987	20.4424	19.6872	18.6411	19.4876
824	P04406;E7EUT5;O14556	P04406;E7EUT5	Glyceraldehyde-3-phosphate dehydrogenase	GAPDH			0.129044	1	0.56967	10	16	14	7	16	15	20.8183	23.0316	23.5297	19.1108	23.2252	23.3346
1135	P60709;P63261;I3L4N8;E7EVS6;A0A2R8Y793;A0A804GS07;A0A6Q8PFE4;I3L1U9;I3L3I0;A0A2R8YGF8;G5E9R0;A0A6Q8PH58;J3KT65;I3L3R2;C9JZR7;K7EM38;C9JUM1;C9JTX5;Q562R1;A0A2R8YEA7;F8WCH0;A0A2R8YFE2;Q9BYX7;A0A6Q8PGD7;A0A7P0TBL1	P60709;P63261;I3L4N8;E7EVS6;A0A2R8Y793;A0A804GS07;A0A6Q8PFE4;I3L1U9;I3L3I0;A0A2R8YGF8;G5E9R0;A0A6Q8PH58	Actin, cytoplasmic 1;Actin, cytoplasmic 1, N-terminally processed;Actin, cytoplasmic 2;Actin, cytoplasmic 2, N-terminally processed	ACTB;ACTG1			0.129331	1	-0.211077	13	19	18	15	19	17	23.1197	24.2063	24.4301	23.2523	24.6617	24.4753
1270	Q13838;Q5STU3;F6WLT2;A0A0G2JJZ9;F6TRA5;A0A0A0MT12;F6S4E6;F6R6M7;A0A140T9X3;A0A0G2JHN7;A0A140T996;F6QYI9;A0A0G2JJL7;F6S2B7;F6U6E2;A0A140T9X9;A0A140T9K1;A0A140T973;F6UJC5;A0A140TA18;A0A140T9L4;A0A140T9N3;A0A140T9K2	Q13838;Q5STU3;F6WLT2;A0A0G2JJZ9;F6TRA5;A0A0A0MT12;F6S4E6;F6R6M7	Spliceosome RNA helicase DDX39B	DDX39B			0.129524	1	-0.246609	5	2	7	4	8	10	20.0626	18.2549	19.9208	20.1755	18.8949	19.9077
1120	P55084;F5GZQ3;B5MD38;C9JEY0;C9JE81;C9K0M0	P55084;F5GZQ3;B5MD38	Trifunctional enzyme subunit beta, mitochondrial;3-ketoacyl-CoA thiolase	HADHB			0.131428	1	-0.159632	5	10	12	8	13	6	20.0121	19.8344	19.5402	20.3756	20.3847	19.1053
374	B5MDF5;P62826;J3KQE5;F5H018;H0YFC6;B4DV51;A0A087X0W0	B5MDF5;P62826;J3KQE5;F5H018;H0YFC6	GTP-binding nuclear protein Ran	RAN			0.131862	1	-0.408045	3	6	5	2	6	6	18.3329	20.3017	21.677	19.3434	20.8989	21.2934
977	P28072;I3L3X7;A0A087X2I4	P28072	Proteasome subunit beta type-6	PSMB6			0.132537	1	-0.834056	0	2	3	1	4	2	12.9459	18.7955	19.4328	15.8307	18.5701	19.2755
493	J3QRI7;J3QQQ9;J3QQV1;E5RIT6;J3QRC4;Q9UNX3;P61254;E5RHH1;J3KSS0;J3KS10	J3QRI7;J3QQQ9;J3QQV1;E5RIT6;J3QRC4;Q9UNX3;P61254;E5RHH1;J3KSS0	60S ribosomal protein L26-like 1;60S ribosomal protein L26	RPL26;RPL26L1			0.133219	1	0.657291	5	5	1	4	6	4	20.9319	19.4034	15.8793	19.7587	18.2807	16.2033
898	P13489;H0YCR7;E9PMJ3;E9PLZ3;E9PIM9;E9PMA9;E9PIK5;E9PR82;E9PMI1	P13489	Ribonuclease inhibitor	RNH1			0.135023	1	-1.06834	11	3	5	13	5	5	24.108	17.6772	18.9643	25.628	18.9942	19.3322
1275	Q14103;H0Y8G5;H0YA96;D6RAF8;D6RD83	Q14103;H0Y8G5;H0YA96;D6RAF8	Heterogeneous nuclear ribonucleoprotein D0	HNRNPD			0.135595	1	-0.180073	15	23	19	16	24	16	27.0513	27.1724	26.4488	27.5655	27.4452	26.202
983	P29508	P29508	Serpin B3	SERPINB3			0.136489	1	-0.249193	3	3	4	4	6	7	19.4392	17.4427	17.6569	17.9656	18.64	18.6808
591	P24941;G3V5T9;E7ESI2	P24941;G3V5T9;E7ESI2	Cyclin-dependent kinase 2	CDK2			0.137263	1	0.258907	2	5	5	6	5	4	18.4468	18.1604	19.2986	19.5371	17.4875	18.1045
190	A0A5F9ZHM4;P07195;A0A3B3IS95;A8MW50;C9J7H8;F5H793;F5H5G7;F5H155;G3XAP5;F5H245;Q6ZMR3;P07864	A0A5F9ZHM4;P07195;A0A3B3IS95;A8MW50;C9J7H8	L-lactate dehydrogenase B chain;L-lactate dehydrogenase	LDHB			0.13782	1	1.61487	3	9	13	1	13	11	14.999	22.3943	22.4519	11.2349	21.6194	22.1462
582	G3V1B3;M0R181;P46778	G3V1B3;M0R181;P46778	60S ribosomal protein L21	RPL21			0.138975	1	0.836143	1	1	0	1	2	1	20.211	18.9908	14.4657	18.7831	18.0439	14.332
1193	P67809;H0Y449;C9J5V9	P67809;H0Y449;C9J5V9	Nuclease-sensitive element-binding protein 1	YBX1			0.139417	1	0.342864	17	28	28	22	29	25	25.1058	27.7741	26.7286	25.552	27.1196	25.9083
236	A0A7I2V4I6;P22626;A0A7I2V4N1;A0A7I2V3P1;A0A7I2V323;A0A7I2V4S4;A0A7I2V3P7;A0A087WUI2;A0A024RA28;A0A7I2V4N0;A0A7I2YQN4	A0A7I2V4I6;P22626;A0A7I2V4N1;A0A7I2V3P1;A0A7I2V323;A0A7I2V4S4;A0A7I2V3P7;A0A087WUI2;A0A024RA28;A0A7I2V4N0;A0A7I2YQN4	Heterogeneous nuclear ribonucleoproteins A2/B1	HNRNPA2B1;HNRPA2B1			0.14018	1	0.494978	3	11	11	3	10	8	17.3379	20.6418	20.9339	18.0062	20.1193	19.3031
880	P11142;E9PKE3;E9PN89;E9PNE6;A8K7Q2;E9PLF4;E9PQQ4;E9PQK7;P54652;E9PPY6;E9PN25;E9PI65;E9PS65;E9PM13	P11142;E9PKE3;E9PN89;E9PNE6	Heat shock cognate 71 kDa protein	HSPA8			0.140874	1	0.305302	14	23	24	17	22	26	20.7373	22.5539	23.0612	21.074	22.0065	22.356
1501	Q9H9A7;A0A0A0MSU3	Q9H9A7;A0A0A0MSU3	RecQ-mediated genome instability protein 1	RMI1			0.144804	1	-0.974284	0	14	12	5	11	13	13.4199	20.8669	20.4567	17.9557	19.9137	19.797
700	M0QZK8;O75223;H7BZK5;B8ZZK2	M0QZK8;O75223;H7BZK5;B8ZZK2	Gamma-glutamylcyclotransferase	GGCT			0.147967	1	-0.19121	2	3	1	1	2	2	17.616	16.7646	17.38	16.63	17.9059	17.7984
498	E7EPB3;P50914	E7EPB3;P50914	60S ribosomal protein L14	RPL14			0.148366	1	0.486358	1	2	1	0	3	1	16.8879	18.6311	17.5051	15.0382	18.7325	17.7943
955	P23528;G3V1A4;E9PP50;E9PK25;E9PLJ3;E9PS23;E9PQB7	P23528;G3V1A4;E9PP50;E9PK25;E9PLJ3;E9PS23;E9PQB7	Cofilin-1	CFL1			0.148821	1	-0.958767	0	3	4	2	2	5	14.1707	20.2323	21.0479	17.5392	19.7337	21.0543
979	P28482	P28482	Mitogen-activated protein kinase 1	MAPK1			0.152534	1	-0.629096	1	0	2	1	1	2	16.8801	12.7257	17.1497	15.9044	15.4246	17.3137
1448	Q99497;K7EN27;K7ELW0	Q99497;K7EN27;K7ELW0	Protein deglycase DJ-1	PARK7			0.152842	1	0.968054	1	4	4	0	5	4	15.7788	19.2083	20.3739	13.8218	18.3109	20.3241
342	H7BY10;K7EJV9;K7ERT8;A8MUS3;P62750;K7EMA7	H7BY10;K7EJV9;K7ERT8;A8MUS3;P62750;K7EMA7	60S ribosomal protein L23a	RPL23A			0.15331	1	0.53418	3	5	3	3	7	3	21.719	20.7612	18.0097	20.828	19.5755	18.484
989	P30048	P30048	Thioredoxin-dependent peroxide reductase, mitochondrial	PRDX3			0.153652	1	-0.749919	1	1	4	0	5	3	16.1045	16.1405	18.9979	14.7747	19.8253	18.8928
44	A0A087WZ71;A0A7I2YQ77;A0A7I2V430;A0A7I2V2M5;A0A7I2V4F0;Q92499;A0A7I2V4J3;A0A087X2G1;A0A7I2V421;A0A7I2V5X8	A0A087WZ71;A0A7I2YQ77;A0A7I2V430;A0A7I2V2M5;A0A7I2V4F0;Q92499;A0A7I2V4J3;A0A087X2G1;A0A7I2V421;A0A7I2V5X8	ATP-dependent RNA helicase DDX1	DDX1			0.153747	1	-0.742879	0	4	3	1	4	3	13.7596	19.4922	18.6509	18.139	18.4346	17.5578
114	Q13510;A0A1B0GUE3;A0A1B0GUH5;A0A1B0GTZ5;A0A1B0GTM3;A0A1B0GUA4;A0A1B0GW68;E7EMM4;A0A1B0GUW4;A0A1B0GTP7;A0A1B0GV06;A0A1B0GUG1;A0A1B0GUB3;A0A1B0GW66;A0A1B0GVG2;A0A1B0GU06;A0A1B0GU62;A0A1B0GVE7;A0A1B0GVJ1;A0A1B0GW48;A0A1B0GUJ3;A0A1B0GV95;A0A1B0GVA3	Q13510;A0A1B0GUE3;A0A1B0GUH5;A0A1B0GTZ5;A0A1B0GTM3;A0A1B0GUA4;A0A1B0GW68;E7EMM4;A0A1B0GUW4;A0A1B0GTP7;A0A1B0GV06;A0A1B0GUG1	Acid ceramidase;Acid ceramidase subunit alpha;Acid ceramidase subunit beta	ASAH1			0.15499	1	-0.683667	0	6	4	1	6	4	14.4673	18.2062	18.0383	15.4161	19.0856	18.2611
1029	P36578;H3BU31;H3BM89;H3BTP7	P36578;H3BU31;H3BM89	60S ribosomal protein L4	RPL4			0.158865	1	1.18184	2	6	2	0	7	2	13.6369	19.6199	14.9187	14.4367	18.7412	11.452
1161	P62280;M0QZC5;M0R1H5;M0R1H6	P62280;M0QZC5	40S ribosomal protein S11	RPS11			0.159421	1	0.810817	5	3	2	5	4	2	22.1524	20.2171	18.6955	22.6619	18.7799	17.1908
1182	P62913;Q5VVC8	P62913;Q5VVC8	60S ribosomal protein L11	RPL11			0.15992	1	-0.10501	2	3	2	2	3	1	19.0856	19.188	18.7589	18.995	19.5242	18.8284
1007	P31944	P31944	Caspase-14;Caspase-14 subunit p17, mature form;Caspase-14 subunit p10, mature form;Caspase-14 subunit p20, intermediate form;Caspase-14 subunit p8, intermediate form	CASP14			0.160395	1	0.355791	6	5	5	4	4	9	20.3281	18.1109	19.0714	18.9704	17.8274	19.6452
305	A0A8Q3WMA7;P23246;H0Y9K7;H0Y9U2	A0A8Q3WMA7;P23246	Splicing factor, proline- and glutamine-rich	SFPQ			0.160644	1	-0.804987	3	9	13	1	10	10	14.2653	18.5446	19.832	16.7344	18.7552	19.5673
939	P20073	P20073	Annexin A7	ANXA7			0.161006	1	0.170842	1	1	3	2	4	5	18.2109	18.7995	18.8682	18.7121	17.7825	18.8715
759	O60763	O60763	General vesicular transport factor p115	USO1			0.162656	1	-0.657102	1	1	6	1	1	4	14.2644	13.1814	17.0282	15.561	13.7152	17.1691
839	P06576;H0YH81;F8W079;F8W0P7;H0YI37	P06576;H0YH81;F8W079	ATP synthase subunit beta, mitochondrial;ATP synthase subunit beta	ATP5B			0.163884	1	-0.518519	5	19	16	9	17	14	16.7064	20.0223	18.9583	18.482	20.4375	18.3231
854	P07741;H3BQF1;H3BQZ9;H3BQB1;H3BSW3	P07741;H3BQF1;H3BQZ9;H3BQB1;H3BSW3	Adenine phosphoribosyltransferase	APRT			0.163938	1	-0.875622	0	4	4	1	3	1	12.1815	17.0697	18.1194	15.0825	17.9022	17.0127
1288	Q14697;F5H6X6;E9PKU7;E9PNH1	Q14697;F5H6X6;E9PKU7	Neutral alpha-glucosidase AB	GANAB			0.168243	1	0.479588	1	3	2	0	1	6	16.5417	15.5885	15.9259	13.5015	16.205	16.911
832	P05165;A0A1B0GU58;A0A1B0GWI4;A0A1B0GUX9;A0A1B0GWA1;A0A1B0GTR1;H0Y5U0;Q5JTW6;Q5JVH2;A0A2R8Y725;H0Y798;H0Y4B9	P05165;A0A1B0GU58;A0A1B0GWI4;A0A1B0GUX9;A0A1B0GWA1	Propionyl-CoA carboxylase alpha chain, mitochondrial	PCCA			0.171386	1	0.469711	10	30	35	22	31	21	19.9345	21.7143	23.0782	20.9198	22.0428	20.3553
1064	P46781;B5MCT8;C9JM19;F2Z3C0;A8MXK4	P46781;B5MCT8;C9JM19	40S ribosomal protein S9	RPS9			0.173917	1	-1.11338	4	7	0	7	9	1	21.1158	20.2603	14.6245	21.9922	19.914	17.4346
1429	Q96FZ2;E7EMP6;D6R9T3;D6RGK7;D6RAZ3;D6RAI0	Q96FZ2;E7EMP6;D6R9T3	Embryonic stem cell-specific 5-hydroxymethylcytosine-binding protein	HMCES			0.174157	1	-0.367221	4	12	10	3	11	10	20.2106	22.1796	21.2999	20.7735	22.6672	21.3512
889	P11498;A0A494C016;A0A494C101;A0A494C0T2;E9PRE7;A0A494BZT5	P11498;A0A494C016	Pyruvate carboxylase, mitochondrial	PC			0.175373	1	-0.598666	26	53	54	38	50	51	21.4592	24.0006	24.9787	22.6721	25.2748	24.2875
320	A0A8V8TNZ5;A0A8V8TQC0;P84077;P61204;A0A8V8TNZ0;A0A8V8TQP8;F5H423;F5H0C7;A0A8V8TP92;H0YGG7;A0A8V8TP99;F5H1V1;F5H6T5;F8WDB3	A0A8V8TNZ5;A0A8V8TQC0;P84077;P61204;A0A8V8TNZ0;A0A8V8TQP8;F5H423	ADP-ribosylation factor 1;ADP-ribosylation factor 3	ARF1;ARF3			0.17544	1	-0.238118	2	4	4	4	6	5	19.1582	18.62	19.6505	20.1358	18.6846	19.3226
1000	P31151;Q86SG5	P31151;Q86SG5	Protein S100-A7;Protein S100-A7A	S100A7;S100A7A			0.17571	1	0.406387	2	2	2	1	1	1	19.8179	18.1399	18.7151	19.8256	17.3318	18.2964
916	P15927;Q5TEJ7;Q5TEJ0	P15927;Q5TEJ7	Replication protein A 32 kDa subunit	RPA2			0.179138	1	-0.40812	4	12	11	9	16	11	24.0874	26.5632	26.3804	25.4534	26.1839	26.6181
1053	P42357;F8W0V1	P42357	Histidine ammonia-lyase	HAL			0.180818	1	0.523935	1	2	1	0	0	4	14.8222	15.7574	16.0248	13.621	14.3643	17.0474
1167	P62318	P62318	Small nuclear ribonucleoprotein Sm D3	SNRPD3			0.181272	1	-0.764627	1	1	1	1	1	1	14.8846	19.1356	18.8591	16.7348	19.358	19.0805
80	Q9H967;A0A0C4DFX7;C9JE56	Q9H967;A0A0C4DFX7	WD repeat-containing protein 76	WDR76			0.18216	1	0.33628	2	9	8	5	9	4	17.5453	19.5174	18.4771	18.8263	18.2924	17.4124
218	A0A7I2V2R3;A0A7I2V5D8;A0A7I2V402;P51991;A0A7I2V4J6;A0A7I2V4G0;H7C1J8	A0A7I2V2R3;A0A7I2V5D8;A0A7I2V402;P51991;A0A7I2V4J6;A0A7I2V4G0	Heterogeneous nuclear ribonucleoprotein A3	HNRNPA3			0.182928	1	-0.495421	3	7	7	4	8	7	16.8059	18.9578	19.7216	18.0917	19.9905	18.8893
1592	Q9Y5A9;S4R3J8;S4R3V3	Q9Y5A9;S4R3J8;S4R3V3	YTH domain-containing family protein 2	YTHDF2			0.184249	1	-0.675224	0	2	2	2	2	1	13.7551	17.3997	18.0175	17.9256	16.6516	16.6208
995	P30153;E9PH38;B3KQV6;E9PPI5;E9PNM7;E9PHZ6;C9J9C1;P30154	P30153;E9PH38;B3KQV6	Serine/threonine-protein phosphatase 2A 65 kDa regulatory subunit A alpha isoform	PPP2R1A			0.185469	1	-0.718883	0	3	3	1	2	3	13.7094	17.4797	18.5021	17.0986	16.9644	17.7847
1439	Q96PK6;A0A0A6YYI9;F8WDX3;A0A0A0MSL8;B8ZZ74	Q96PK6	RNA-binding protein 14	RBM14			0.187599	1	-0.217171	21	32	31	30	32	32	22.9404	24.3149	24.2042	24.1107	23.9937	24.0067
795	O95433;H0YJU2;G3V3W9;G3V438;H0YJG7	O95433;H0YJU2	Activator of 90 kDa heat shock protein ATPase homolog 1	AHSA1			0.188068	1	-0.477407	5	2	4	2	5	5	18.6427	16.7927	19.5536	18.9213	17.8354	19.6645
948	P22087;M0R0P1;M0R299;M0QXL5;M0R2Q4;M0R2U2;M0R1H0;M0R2B0;A6NHQ2	P22087;M0R0P1;M0R299;M0QXL5;M0R2Q4;M0R2U2;M0R1H0;M0R2B0	rRNA 2-O-methyltransferase fibrillarin	FBL			0.190697	1	0.899267	1	5	0	1	4	1	13.8439	18.2923	15.3957	14.6683	17.234	12.9317
1114	P54577;A0A6Q8PFX2;A0A0C4DGZ5;A0A6Q8PFX4;A0A6Q8PF15;A0A6Q8PFC1;A0A6Q8PGW2	P54577;A0A6Q8PFX2;A0A0C4DGZ5;A0A6Q8PFX4;A0A6Q8PF15	Tyrosine--tRNA ligase, cytoplasmic;Tyrosine--tRNA ligase, cytoplasmic, N-terminally processed;Tyrosine--tRNA ligase	YARS			0.190798	1	-0.850854	0	6	11	3	7	9	13.337	18.1916	18.4939	16.8301	17.7647	17.9803
1558	Q9UIJ7	Q9UIJ7	GTP:AMP phosphotransferase AK3, mitochondrial	AK3			0.192572	1	-0.237759	4	4	2	3	2	5	17.6027	17.3834	17.2245	18.5598	17.2394	17.1246
789	O95292;E5RK64	O95292	Vesicle-associated membrane protein-associated protein B/C	VAPB			0.19469	1	-0.583557	0	2	4	2	3	1	13.1484	16.1183	16.8721	15.9749	16.2669	15.6476
519	E9PEX6;P09622	E9PEX6;P09622	Dihydrolipoyl dehydrogenase;Dihydrolipoyl dehydrogenase, mitochondrial	DLD			0.195177	1	0.978856	1	6	4	0	5	6	15.8739	17.7024	18.2627	12.7311	17.9947	18.1767
351	Q99829;B0QZ18;F2Z2V0;Q5JX44;Q5JX55;Q5JX56;Q5JX58;A6PVH9;Q5JX59;E7ENH5;Q5JX60;Q5JX54;Q5JX52;Q5JX45;Q5JX57;H0Y524;E7EV27;Q5JX61	Q99829;B0QZ18;F2Z2V0;Q5JX44;Q5JX55;Q5JX56;Q5JX58;A6PVH9;Q5JX59;E7ENH5;Q5JX60;Q5JX54	Copine-1	CPNE1			0.199071	1	0.261312	1	2	3	1	3	1	15.8096	16.9656	17.4033	16.1388	16.7179	16.5379
1224	Q04837;A0A0G2JLD8;E7EUY5;C9K0U8;C9J8J0	Q04837;A0A0G2JLD8;E7EUY5;C9K0U8	Single-stranded DNA-binding protein, mitochondrial	SSBP1			0.199352	1	0.651333	5	13	12	7	13	11	27.0224	29.7505	27.5201	25.9026	29.1391	27.2975
1141	P61088;F8VZ29;F8VSD4;F8VV71;Q5JXB2;F8VQQ8	P61088;F8VZ29;F8VSD4;F8VV71;Q5JXB2	Ubiquitin-conjugating enzyme E2 N;Putative ubiquitin-conjugating enzyme E2 N-like	UBE2N;UBE2NL			0.199724	1	0.882189	1	1	3	1	2	2	18.001	18.5173	21.1064	15.837	18.4467	20.6945
840	P06702	P06702	Protein S100-A9	S100A9			0.203077	1	-0.32309	2	3	3	2	3	4	21.5769	20.1313	19.6307	20.9248	20.9934	20.3898
940	P20340;F5H3K7;F5GX61;C9JB90;Q14964	P20340	Ras-related protein Rab-6A	RAB6A			0.203527	1	-1.02112	1	5	7	3	5	6	13.3735	16.9347	19.3202	16.6885	16.6908	19.3124
1102	P52209;K7EMN2;K7EM49;K7EPF6	P52209;K7EMN2;K7EM49;K7EPF6	6-phosphogluconate dehydrogenase, decarboxylating	PGD			0.204064	1	-0.868507	0	3	4	1	4	2	13.0989	16.905	17.9592	15.4361	17.3411	17.7914
1225	Q04917;F8WEB6;A2IDB1;A2IDB2	Q04917	14-3-3 protein eta	YWHAH			0.204247	1	-0.269888	1	4	5	3	3	5	16.2895	16.6106	17.7257	16.699	17.1164	17.6201
215	F8VZJ2;A0A7I2V2K5;H0YHX9;A0A7I2V473;Q13765;E9PAV3;F8W0W4;F8VNW4;F8VZ58;Q9BZK3	F8VZJ2;A0A7I2V2K5;H0YHX9;A0A7I2V473;Q13765;E9PAV3;F8W0W4;F8VNW4	Nascent polypeptide-associated complex subunit alpha;Nascent polypeptide-associated complex subunit alpha, muscle-specific form	NACA			0.206154	1	0.985583	1	3	5	0	5	5	16.6548	17.2337	19.7698	13.8997	17.5365	19.2654
704	M0R0C6;Q92945;M0R0I5;M0QYH3;M0QXW7;M0R3J3;M0R251;M0QYG1;M0R263	M0R0C6;Q92945;M0R0I5	Far upstream element-binding protein 2	KHSRP			0.207633	1	-1.46473	1	12	18	6	10	20	11.3069	17.8368	19.1961	16.4946	16.2012	20.0382
994	P30101;A0A8I5KT88;A0A8I5KNU9;A0A8I5KW33;A0A8I5KS72;A0A8I5KW00;A0A8I5QKQ5;A0A8I5KPY2;A0A8I5KXC9;A0A8I5KRV3;A0A8I5KYJ6;A0A8I5KXE2;A0A8I5KTA1;A0A8I5KP58;A0A8I5QJM1;H7BZJ3;A0A8I5QKT6	P30101;A0A8I5KT88;A0A8I5KNU9;A0A8I5KW33;A0A8I5KS72;A0A8I5KW00;A0A8I5QKQ5;A0A8I5KPY2;A0A8I5KXC9;A0A8I5KRV3	Protein disulfide-isomerase A3	PDIA3			0.20875	1	1.33268	1	13	15	0	9	10	15.4322	19.5624	19.8677	12.9233	18.9881	18.9529
915	P15924	P15924	Desmoplakin	DSP			0.211188	1	-1.26856	20	6	4	4	32	29	19.1138	15.4434	15.2173	14.0012	20.3553	19.2236
1112	P54132;A0A7P0TBM9;A0A3B3IT82;H0YNU5;H0YLV8	P54132;A0A7P0TBM9;A0A3B3IT82;H0YNU5	Bloom syndrome protein	BLM			0.211541	1	1.10732	7	32	24	0	24	21	17.0914	20.8451	19.2694	14.5372	19.8008	19.5458
1260	Q13435;E9PJT3;E9PJ04;H0YCG1;E9PPJ0;E9PIL8;H0YEX5	Q13435;E9PJT3;E9PJ04;H0YCG1;E9PPJ0	Splicing factor 3B subunit 2	SF3B2			0.211936	1	-0.928027	1	1	1	4	1	3	16.3838	16.2674	15.2342	19.8653	14.1316	16.6725
304	A0A8Q3WKT3;A0A8Q3SI58;B0QYV1;A0A0G2JRA5;O43251;A0A6Q8PGE0;A0A804HKG7;B0QYY4;A0A087X2B1;A0A804HJM2;A0A6Q8PHA3;Q9NWB1;A0A286YEU2;A0A8Q3SI75;A0A6Q8PH77;A0A6Q8PFM4;F8VZY7;F8VR27;S4R469;S4R3K7;A0A0G2JRD1;B7Z1U7;F8VZG9;I3L1D4;A6NFN3;A0A8I5KWJ3;F8VRS4;J3QRF4;A0A3B3ITL7;B0QYY7;A0A8Q3SI19;A0A0G2JSB3;A0A8Q3SI31;J3QQZ2;A0A8Q3SI20;B0QYY6	A0A8Q3WKT3;A0A8Q3SI58;B0QYV1;A0A0G2JRA5;O43251;A0A6Q8PGE0;A0A804HKG7;B0QYY4;A0A087X2B1;A0A804HJM2;A0A6Q8PHA3;Q9NWB1;A0A286YEU2;A0A8Q3SI75;A0A6Q8PH77;A0A6Q8PFM4;F8VZY7;F8VR27;S4R469;S4R3K7;A0A0G2JRD1;B7Z1U7;F8VZG9;I3L1D4	RNA binding protein fox-1 homolog;RNA binding protein fox-1 homolog 2;RNA binding protein fox-1 homolog 1	RBFOX2;RBFOX1			0.212011	1	0.273846	3	5	6	3	5	3	18.1253	18.3817	18.3924	18.8156	18.1436	17.1187
659	J3KNQ3;Q9UNM6;E9PQG3;E9PL38;E9PPD2;H0YD73	J3KNQ3;Q9UNM6;E9PQG3;E9PL38	26S proteasome non-ATPase regulatory subunit 13	PSMD13			0.212537	1	0.644283	1	1	3	0	3	2	16.9533	17.4016	16.9994	14.1652	17.3237	17.9326
851	P07602;A0A0J9YXB8	P07602;A0A0J9YXB8	Prosaposin;Saposin-A;Saposin-B-Val;Saposin-B;Saposin-C;Saposin-D	PSAP			0.216223	1	-1.27576	0	3	3	1	2	4	13.1704	18.0498	19.713	15.8791	19.4138	19.4676
654	I3L3P7;P62244;I3L246;H3BN98;H3BV27;H3BT37;I3L303;H3BVC7	I3L3P7;P62244;I3L246;H3BN98	40S ribosomal protein S15a	RPS15A			0.216677	1	-1.14342	0	3	2	1	3	1	14.2581	20.5567	18.5421	17.3414	20.3571	19.0886
858	P08238;Q58FF7	P08238	Heat shock protein HSP 90-beta	HSP90AB1			0.216768	1	-0.237202	12	23	24	24	23	25	21.9489	21.1644	21.5789	22.2405	21.0869	22.0765
1454	Q99714;A0A804HHW5;Q5H928	Q99714;A0A804HHW5;Q5H928	3-hydroxyacyl-CoA dehydrogenase type-2	HSD17B10			0.219177	1	-1.19043	0	6	5	1	5	2	12.0468	17.9542	17.7833	15.8745	18.7213	16.7598
1146	P61313;E7EX53;A0A2R8Y738;A0A2R8YEM3;E7EQV9;E7ERA2;E7ENU7	P61313;E7EX53;A0A2R8Y738;A0A2R8YEM3;E7EQV9	60S ribosomal protein L15;Ribosomal protein L15	RPL15			0.21965	1	-1.18768	0	2	1	1	3	1	12.8212	19.9714	17.3649	17.6938	18.4473	17.5795
842	P06732	P06732	Creatine kinase M-type;Creatine kinase M-type, N-terminally processed	CKM			0.219938	1	0.859749	1	1	1	1	0	8	19.0047	18.8202	19.0261	18.6995	15.2033	20.369
266	P55072;A0A7P0TAW3;A0A7I2V540;C9JUP7;A0A7P0T8A3;A0A7P0T8Q5;A0A7P0TAQ1;A0A7P0Z4C6;A0A7I2V2Y2;A0A7I2V5G8;A0A7P0TAY0;A0A7P0TA22;A0A7P0TBK7;A0A7P0Z4D1;A0A7P0T971;A0A7P0T946;A0A7I2YQJ0	P55072;A0A7P0TAW3;A0A7I2V540;C9JUP7;A0A7P0T8A3;A0A7P0T8Q5;A0A7P0TAQ1;A0A7P0Z4C6	Transitional endoplasmic reticulum ATPase	VCP			0.220658	1	-1.42028	2	9	15	0	8	16	12.2981	17.0269	18.7516	14.3638	18.2101	19.7635
68	F8WDD7;F8WCF6;A0A0A6YYG9;P59998;H7C0A3;F8WDW3;F8WE39	F8WDD7;F8WCF6;A0A0A6YYG9;P59998;H7C0A3	Actin-related protein 2/3 complex subunit 4	ARPC4;ARPC4-TTLL3			0.221066	1	-0.779353	0	2	3	2	2	3	13.3594	17.1189	17.4449	15.9259	17.1947	17.1406
1273	Q13951;J3KS23;A0A494C0A9	Q13951;J3KS23;A0A494C0A9	Core-binding factor subunit beta	CBFB			0.224827	1	-0.920592	0	3	1	1	3	1	13.0267	16.9983	18.0598	16.0237	17.4462	17.3766
284	A0A804HKE7;E7EVA0;P27816;H7C456;A0A0J9YVV8;A0A0J9YW37	A0A804HKE7;E7EVA0;P27816	Microtubule-associated protein;Microtubule-associated protein 4	MAP4			0.22529	1	0.883207	1	4	5	0	2	5	17.6286	15.6697	16.8332	12.9963	16.9904	17.4952
635	H3BQZ7;Q1KMD3	H3BQZ7;Q1KMD3	Heterogeneous nuclear ribonucleoprotein U-like protein 2	HNRNPUL2-BSCL2;HNRNPUL2			0.225481	1	0.8424	3	1	2	1	0	0	17.674	14.7445	14.9425	17.1699	13.7583	13.9055
720	O00429;A0A8V8TQT5;F8VZ52;B4DDQ3;H0YHY4;F8VR28;A0A8V8TRA9;F8VYL3;A0A8V8TQV1;B4DPZ9;F8W1W3;F8VUJ9	O00429;A0A8V8TQT5	Dynamin-1-like protein	DNM1L			0.228732	1	-1.16019	0	0	5	1	2	3	12.4145	14.4505	19.0568	15.9721	16.4404	16.9898
1085	P50213;H0YL72;H0YLI6;H0YMU3;H0YKD0;H0YM64	P50213;H0YL72;H0YLI6;H0YMU3;H0YKD0	Isocitrate dehydrogenase [NAD] subunit alpha, mitochondrial	IDH3A			0.230182	1	-1.12199	0	6	5	1	7	6	13.4038	18.7692	18.2855	16.3934	19.3035	18.1276
197	A0A6I8PRN4;A0A6I8PTT9;Q06210;O94808;E5RJP4	A0A6I8PRN4;A0A6I8PTT9;Q06210	Glutamine--fructose-6-phosphate aminotransferase [isomerizing] 1	GFPT1			0.231041	1	0.761479	0	5	7	1	4	2	13.6833	16.0573	17.5494	14.5899	16.2486	14.1671
818	P04040	P04040	Catalase	CAT			0.231412	1	0.597555	2	4	3	1	1	6	17.602	17.0129	17.3588	15.2804	16.2584	18.6422
1467	Q9BUF5;K7ESM5;K7ES63;K7EL29;K7ESQ3;K7EQT3;K7EJ64;K7ERA8;K7EJZ4;K7EN98;K7EPE5	Q9BUF5;K7ESM5	Tubulin beta-6 chain	TUBB6			0.233865	1	-0.219844	9	12	13	9	12	12	18.1553	17.3216	17.9191	17.9518	17.5817	18.522
1219	Q02413	Q02413	Desmoglein-1	DSG1			0.235485	1	-0.531636	12	10	7	6	13	16	20.4052	17.9953	17.7283	18.7604	19.356	19.6073
932	P18669;P15259;Q8N0Y7	P18669	Phosphoglycerate mutase 1	PGAM1			0.236026	1	-1.88562	0	5	7	1	10	8	11.9467	20.3557	21.4111	17.8945	20.6092	20.8667
268	A0A7P0Z494;P11182;Q5VVL7;A0A7P0T9W1	A0A7P0Z494;P11182;Q5VVL7;A0A7P0T9W1	Lipoamide acyltransferase component of branched-chain alpha-keto acid dehydrogenase complex, mitochondrial	DBT			0.237525	1	-1.75811	1	14	7	3	20	4	13.1597	19.3553	14.3565	16.3384	21.6243	14.1832
1104	P52597;A0A1B0GW42	P52597	Heterogeneous nuclear ribonucleoprotein F;Heterogeneous nuclear ribonucleoprotein F, N-terminally processed	HNRNPF			0.241016	1	1.02767	2	7	8	2	8	7	17.7489	20.5763	20.0756	15.582	20.1544	19.5814
539	E9PR30;P62861	E9PR30;P62861	40S ribosomal protein S30	FAU			0.241433	1	1.37829	1	1	1	1	1	0	21.6944	20.0747	17.3206	20.7546	19.5227	14.6776
1163	P62306	P62306	Small nuclear ribonucleoprotein F	SNRPF			0.241725	1	-1.15278	0	1	1	1	2	1	13.4971	17.9579	19.4813	17.1216	18.2111	19.0619
801	O96019;C9JQT2;H7C5S0	O96019;C9JQT2;H7C5S0	Actin-like protein 6A	ACTL6A			0.241994	1	-0.978683	1	0	3	3	2	2	18.4089	13.953	18.7205	18.7145	17.2669	18.037
240	A0A7I2V4L7;Q13310;B1ANR0;A0A7I2V598;A0A7I2V5W9;H0Y5F5;H0YEU6;B1ANR1;H0YBN4;P0CB38;E5RH24;E5RJB9;E5RGH3;E5RHG7;A0A7I2V4V6;H0Y6X6;H0YEQ8;H0YCC8	A0A7I2V4L7;Q13310;B1ANR0;A0A7I2V598;A0A7I2V5W9;H0Y5F5;H0YEU6	Polyadenylate-binding protein 4;Polyadenylate-binding protein	PABPC4			0.243592	1	0.800573	1	7	7	2	7	2	15.0677	17.9528	18.6825	15.7538	17.7996	15.748
74	A0A0B4J269;Q13509;G3V2A3;G3V5W4;G3V2R8;G3V3R4;G3V2N6	A0A0B4J269;Q13509	Tubulin beta-3 chain	TUBB3			0.245822	1	-0.299641	12	17	16	13	16	15	20.03	19.5995	19.6924	20.9143	19.3137	19.9929
1250	Q13151	Q13151	Heterogeneous nuclear ribonucleoprotein A0	HNRNPA0			0.246109	1	-0.704391	4	9	9	9	10	10	21.0703	23.1451	23.5281	22.8975	24.887	22.0722
246	A0A7I2V5S2;A0A7I2YQC0;P06748;A0A7I2V433;A0A7I2V2X9;A0A7I2V3U2;A0A7I2V5J8;E5RI98;A0A7I2V3G5;A0A7I2V579;A0A7I2V4G8;E5RGW4	A0A7I2V5S2;A0A7I2YQC0;P06748;A0A7I2V433;A0A7I2V2X9;A0A7I2V3U2;A0A7I2V5J8;E5RI98	Nucleophosmin	NPM1			0.247302	1	-0.980668	1	4	7	2	6	7	16.4163	20.0485	20.905	18.6195	20.6142	21.078
497	K7ENA7;E7ENJ6;Q9BXS5;K7EQ90;K7ER75;K7EPJ8;K7EJL1	K7ENA7;E7ENJ6;Q9BXS5;K7EQ90;K7ER75;K7EPJ8;K7EJL1	AP-1 complex subunit mu-1	AP1M1			0.248383	1	-0.440539	1	1	1	1	2	1	16.5068	14.7793	16.4579	16.9579	15.5647	16.5431
521	E9PGT1;Q15631;H7C1D4;A0A0J9YVW2	E9PGT1;Q15631;H7C1D4	Translin	TSN			0.248577	1	0.879505	1	2	2	0	5	3	16.4832	17.933	16.562	13.503	17.7548	17.0818
469	D3DPS3;Q3KQU3;C9JIR3;E9PLH3;H0YF21	D3DPS3;Q3KQU3	MAP7 domain-containing protein 1	RPRC1;MAP7D1			0.248621	1	-0.89113	1	3	2	0	8	4	14.2363	17.009	14.3394	14.1085	17.8739	16.2756
1170	P62701;C9JEH7;Q8TD47;P22090	P62701	40S ribosomal protein S4, X isoform	RPS4X			0.249868	1	0.84324	8	12	5	8	12	6	21.8273	21.1016	18.6145	21.2899	19.6098	18.114
1262	Q13472;K7ELI7;K7EMT6;J3KRR9;J3KS96;J3QS25;J3QR18;H7C4B0;H0Y6W0;O95985	Q13472	DNA topoisomerase 3-alpha	TOP3A			0.250257	1	-0.907693	5	18	20	4	19	20	16.6227	20.334	20.2239	18.4764	20.4477	20.9796
1402	Q92522	Q92522	Histone H1x	H1FX			0.251335	1	-1.09489	0	2	2	1	1	2	11.533	17.2482	15.7385	15.5169	15.9226	16.3649
107	A0A0U1RQF8;A0A2R8Y5P6;A0A2R8Y6E6;Q5T9Q5;A0A2R8YDQ9;A0A2R8Y6Y7;Q9P2R7	A0A0U1RQF8;A0A2R8Y5P6;A0A2R8Y6E6;Q5T9Q5;A0A2R8YDQ9;A0A2R8Y6Y7;Q9P2R7	Succinyl-CoA ligase [ADP-forming] subunit beta, mitochondrial	SUCLA2			0.25186	1	0.916818	1	1	1	0	2	2	17.1549	17.0874	17.4426	13.4389	17.9189	17.5767
1140	P61086;D6RDM7;D6RFX1	P61086;D6RDM7	Ubiquitin-conjugating enzyme E2 K	UBE2K			0.253025	1	-0.379327	1	2	3	2	2	4	17.0182	16.7157	17.1197	17.2818	16.3469	18.3629
1076	P49207	P49207	60S ribosomal protein L34	RPL34			0.255613	1	1.08285	1	3	1	2	3	0	18.8421	19.2252	16.5326	18.9176	18.2044	14.2294
926	P17844;J3KTA4;A0A0G2JLI4;A0A7I2V507;A0A7I2V2S0;A0A7I2V5F5;J3QR02;J3QSF1;J3QRQ7;J3KTQ4;J3KRZ1;X6RLV5;J3QS79;J3QKN9	P17844;J3KTA4;A0A0G2JLI4;A0A7I2V507;A0A7I2V2S0	Probable ATP-dependent RNA helicase DDX5	DDX5			0.256332	1	0.462688	9	13	16	13	12	13	20.8872	20.1294	20.2019	21.2922	19.1929	19.3453
1572	Q9Y224;H0YJB9;G3V4C6	Q9Y224;H0YJB9;G3V4C6	UPF0568 protein C14orf166	C14orf166			0.261161	1	1.45047	2	3	1	0	4	3	17.3807	19.8453	18.2505	12.8565	19.1062	19.1624
138	A0A2R8Y5P9;Q8TF72	A0A2R8Y5P9;Q8TF72	Protein Shroom3	SHROOM3			0.261504	1	0.726057	1	1	1	1	1	1	29.2867	26.24	27.2382	27.8583	25.6442	27.0842
1069	P47929	P47929	Galectin-7	LGALS7			0.262949	1	1.12441	1	1	1	0	2	3	17.7496	15.2947	16.7742	12.541	16.1057	17.7985
1586	Q9Y3F4;H0YH33	Q9Y3F4	Serine-threonine kinase receptor-associated protein	STRAP			0.265181	1	-1.396	1	3	8	1	9	9	13.5853	16.7245	19.3953	15.4434	19.4192	19.0305
836	P05388;F8VWS0;F8VU65;F8VPE8;G3V210;F8VW21;Q8NHW5;F8VQY6;F8VRK7;F8VZS0;F8VS58;F8VWV4;F8W1K8	P05388;F8VWS0;F8VU65;F8VPE8;G3V210;F8VW21;Q8NHW5;F8VQY6;F8VRK7;F8VZS0;F8VS58;F8VWV4	60S acidic ribosomal protein P0;60S acidic ribosomal protein P0-like	RPLP0;RPLP0P6			0.26629	1	-0.329595	6	11	8	8	11	6	19.3554	20.2901	19.7834	20.7365	20.338	19.3431
878	P11021;A0A7P0TB36;A0A7P0TAI0	P11021;A0A7P0TB36;A0A7P0TAI0	78 kDa glucose-regulated protein	HSPA5			0.266491	1	1.04727	5	20	19	5	19	17	17.7469	21.1576	20.8094	16.6003	20.2254	19.7464
250	J3QR09;J3KTE4;A0A7I2YQG2;P84098;A0A7I2V638;A0A7I2V4U6;A0A7I2V2L0;A0A7I2V512	J3QR09;J3KTE4;A0A7I2YQG2;P84098	Ribosomal protein L19;60S ribosomal protein L19	RPL19			0.269645	1	1.80143	1	1	1	2	3	2	20.5172	21.651	14.3444	14.237	18.776	18.0953
984	P29558	P29558	RNA-binding motif, single-stranded-interacting protein 1	RBMS1			0.271414	1	0.447884	6	11	11	5	10	9	23.9006	25.0901	24.9583	23.1846	25.0423	24.3784
713	O00232;J3KTJ5;J3KSK1	O00232	26S proteasome non-ATPase regulatory subunit 12	PSMD12			0.272291	1	-0.254027	1	2	3	2	4	4	16.7276	16.6622	17.7047	17.2847	17.0057	17.5661
1574	Q9Y265;H7C4G5;E7ETR0;J3QLR1;H7C4I3	Q9Y265;H7C4G5;E7ETR0	RuvB-like 1	RUVBL1			0.273011	1	-0.493231	1	4	9	3	7	7	16.3521	18.3107	18.5336	18.2047	18.6007	17.8708
1060	P43686	P43686	26S protease regulatory subunit 6B	PSMC4			0.274645	1	1.20094	1	3	5	0	6	5	17.2042	17.5855	18.2685	13.0314	18.2293	18.1947
614	H0YFD6;P40939;A0A2R8Y4F5;A0A2R8YG21;A0A2R8Y688	H0YFD6;P40939;A0A2R8Y4F5	Trifunctional enzyme subunit alpha, mitochondrial;Long-chain enoyl-CoA hydratase;Long chain 3-hydroxyacyl-CoA dehydrogenase	HADHA			0.275543	1	-0.364604	3	10	9	12	10	8	18.7586	19.0097	18.8675	20.2558	18.9855	18.4884
581	G3V1D3;G3V180;Q9NY33;E9PQ14;E9PKK8;E9PPK9;E9PNX5;E9PQF2	G3V1D3;G3V180;Q9NY33;E9PQ14	Dipeptidyl peptidase 3	DPP3			0.276385	1	1.10995	1	4	6	0	5	4	16.2445	17.7441	18.59	13.534	18.2618	17.453
28	A0A087WVN5;A0A087WWX0;A0A087WVZ9;A0A0A0MQR7;P19388	A0A087WVN5;A0A087WWX0;A0A087WVZ9;A0A0A0MQR7;P19388	DNA-directed RNA polymerases I, II, and III subunit RPABC1	POLR2E			0.276585	1	-0.720165	0	2	2	1	2	2	13.0226	16.1674	15.893	16.1136	15.1813	15.9485
1442	Q96RQ3;E9PHF7;E9PG35;G5E9X5;F8WDI3	Q96RQ3;E9PHF7;E9PG35;G5E9X5	Methylcrotonoyl-CoA carboxylase subunit alpha, mitochondrial	MCCC1			0.276844	1	0.50551	10	19	19	16	20	22	20.8455	21.8326	22.9781	21.1946	22.143	20.8022
849	Q5JP53;P07437;Q5ST81;A0A075B736;Q5SQY0;A6NNZ2;CON__ENSEMBL:ENSBTAP00000025008;Q9H4B7	Q5JP53;P07437;Q5ST81	Tubulin beta chain	TUBB			0.278146	1	-0.201272	16	21	18	16	18	20	23.193	22.95	23.5877	23.6526	22.9976	23.6843
1197	P78371;F5GWF6;F8VQ14	P78371;F5GWF6;F8VQ14	T-complex protein 1 subunit beta	CCT2			0.278641	1	-0.555299	2	8	10	8	11	13	17.1765	18.0968	19.8161	18.848	18.5967	19.3107
1234	Q08211	Q08211	ATP-dependent RNA helicase A	DHX9			0.284211	1	-0.756077	2	1	2	1	0	4	17.0474	15.6424	15.3344	18.3825	15.1469	16.7631
929	P18031;B4DSN5	P18031;B4DSN5	Tyrosine-protein phosphatase non-receptor type 1;Tyrosine-protein phosphatase non-receptor type	PTPN1			0.28688	1	-0.509281	1	4	5	1	6	3	16.296	16.8509	16.4002	16.0119	18.3587	16.7044
681	K7EQ55;K7EK33;Q96EP5;K7EQ02	K7EQ55;K7EK33;Q96EP5;K7EQ02	DAZ-associated protein 1	DAZAP1			0.287611	1	-0.391427	4	7	7	8	8	5	21.4162	21.518	21.8873	22.9756	21.869	21.1511
976	P28070	P28070	Proteasome subunit beta type-4	PSMB4			0.287737	1	1.40266	1	2	2	0	2	2	16.1037	18.2555	19.0912	13.0386	17.261	18.9428
1427	Q96EY1	Q96EY1	DnaJ homolog subfamily A member 3, mitochondrial	DNAJA3			0.291894	1	0.612887	1	1	2	0	2	2	17.1539	17.5684	17.2532	15.1659	18.0561	16.9149
1230	Q07021;I3L3Q7;I3L3B0	Q07021;I3L3Q7;I3L3B0	Complement component 1 Q subcomponent-binding protein, mitochondrial	C1QBP			0.292972	1	-1.75189	0	2	4	1	5	4	13.2491	16.2271	20.7021	16.344	19.855	19.235
861	P08670;B0YJC4;B0YJC5;A0A1B0GTT5;A0A1B0GVG8;P17661;P41219;H7C5W5;A0A1X7SBR3;A0A1W2PR46;P14136;Q16352;P07196;E7EMV2;E7ESP9;A0A1W2PRT3;F8W835;P07197	P08670;B0YJC4	Vimentin	VIM			0.295155	1	0.603483	21	40	32	30	37	30	22.4889	24.3937	22.2351	22.2367	23.3343	21.7362
1446	Q99436;Q5TBG5	Q99436	Proteasome subunit beta type-7	PSMB7			0.295197	1	-1.39147	0	2	4	1	2	4	12.9057	19.0075	17.1802	16.7386	17.6591	18.8701
802	P00338;F5GXH2;F5GYU2;F5GXY2;F5H5J4;F5H6W8;F5GZQ4;F5H8H6;F5GXC7;F5GWW2;F5GXU1	P00338;F5GXH2;F5GYU2;F5GXY2	L-lactate dehydrogenase A chain	LDHA			0.296101	1	1.19924	4	5	9	1	10	9	18.3036	20.8447	21.3369	16.2776	20.1197	20.4901
1081	P49721;A0A087WVV1	P49721;A0A087WVV1	Proteasome subunit beta type-2	PSMB2			0.296855	1	-0.691308	0	2	1	1	2	4	15.0922	17.6871	17.6895	17.1276	17.1435	18.2716
1065	P46783;A0A2R8Y6L3;F6U211;A0A2R8Y7H1;A0A2R8YFH6;A0A1W2PQS6;S4R435;Q9NQ39	P46783;A0A2R8Y6L3;F6U211;A0A2R8Y7H1;A0A2R8YFH6;A0A1W2PQS6	40S ribosomal protein S10	RPS10			0.297205	1	-1.26506	0	1	1	1	3	1	12.0538	17.6715	16.5783	16.3892	16.909	16.8006
409	C9JXB8;C9JNW5;P83731	C9JXB8;C9JNW5;P83731	60S ribosomal protein L24	RPL24			0.297939	1	1.29285	3	4	2	3	5	1	20.218	20.8922	16.8483	19.6411	18.8488	15.5899
946	P21796;C9JI87	P21796;C9JI87	Voltage-dependent anion-selective channel protein 1	VDAC1			0.298244	1	0.398884	3	7	8	9	8	6	19.779	20.2016	20.3602	20.6855	19.5243	18.9344
1012	P32119;A6NIW5	P32119;A6NIW5	Peroxiredoxin-2	PRDX2			0.301115	1	0.692219	4	5	5	2	9	4	19.6517	20.2261	20.5197	17.6584	20.1246	20.5378
783	X6RI56;O94886	X6RI56;O94886	CSC1-like protein 1	TMEM63A			0.3061	1	1.58184	1	1	1	0	1	1	19.3537	19.9108	20.3295	14.1197	20.6031	20.1255
1599	Q9Y696	Q9Y696	Chloride intracellular channel protein 4	CLIC4			0.309193	1	-1.57685	0	3	5	1	5	3	13.0812	17.2108	19.2918	16.3549	19.8138	18.1455
1488	Q9H0D6	Q9H0D6	5-3 exoribonuclease 2	XRN2			0.309871	1	2.10044	1	21	26	1	3	10	12.8042	20.1762	21.2683	16.2053	14.5598	17.1823
341	A8MUD9;P18124;C9JZ88;C9JIJ5	A8MUD9;P18124	60S ribosomal protein L7	RPL7			0.312092	1	-1.40311	1	3	1	1	3	1	13.042	19.071	16.6499	17.4292	18.7063	16.8368
973	P27348;E9PG15	P27348	14-3-3 protein theta	YWHAQ			0.313747	1	-2.09217	0	3	8	3	6	9	11.7937	19.6625	19.9454	19.1096	18.3497	20.2188
1282	Q14344	Q14344	Guanine nucleotide-binding protein subunit alpha-13	GNA13			0.314215	1	0.454301	1	2	2	1	3	2	18.2721	17.8175	16.7361	16.5007	17.8057	17.1565
764	O60930	O60930	Ribonuclease H1	RNASEH1			0.314798	1	1.18856	1	3	3	0	5	2	16.0505	19.4743	17.455	15.124	18.8271	15.4629
749	O43681	O43681	ATPase ASNA1	ASNA1			0.315602	1	-1.05848	1	0	2	2	2	2	17.2778	13.432	17.6974	16.8378	17.5353	17.2096
1575	Q9Y266;A0A0A0MSU9;A0A0A0MSS4	Q9Y266	Nuclear migration protein nudC	NUDC			0.317054	1	-0.375691	7	6	11	7	10	10	20.2259	19.3318	20.8155	20.3551	20.2091	20.9361
825	P04792;A0A6Q8PGK1;A0A6Q8PFK8;A0A6Q8PHJ6;A0A6Q8PFE7;A0A6Q8PF43;A0A6Q8PHA6;A0A6Q8PH65;A0A6Q8PGY2;C9J3N8	P04792;A0A6Q8PGK1;A0A6Q8PFK8;A0A6Q8PHJ6;A0A6Q8PFE7;A0A6Q8PF43;A0A6Q8PHA6;A0A6Q8PH65;A0A6Q8PGY2	Heat shock protein beta-1	HSPB1			0.324653	1	-1.58825	1	7	9	7	11	6	14.2086	20.0435	20.3223	20.193	19.3103	19.8359
214	P60228;A0A7I2V3S3;A0A7I2V3I0;A0A7I2V2H9;A0A7I2V2W0;H0YBP5;A0A7I2V4B4;A0A7I2V5Z6;A0A7I2V3I2;B3KW56;A0A7I2V4G3;E5RGA2;A0A7I2V5P9;E5RHS5;A0A7I2V570;A0A161SXE1;A0A7I2V429;H0YBR5;A0A7I2V3W9;A0A7I2V2Q9;H0YAW4;E5RJ25;A0A7I2V2S9;A0A7I2V5K7;E5RII3;E5RIP5	P60228;A0A7I2V3S3;A0A7I2V3I0;A0A7I2V2H9;A0A7I2V2W0;H0YBP5;A0A7I2V4B4;A0A7I2V5Z6;A0A7I2V3I2;B3KW56;A0A7I2V4G3;E5RGA2;A0A7I2V5P9;E5RHS5	Eukaryotic translation initiation factor 3 subunit E	EIF3E			0.327489	1	-0.194108	3	6	7	3	7	6	18.1014	17.6322	18.4437	18.3811	18.1876	18.1908
1155	Q5JR95;P62241	Q5JR95;P62241	40S ribosomal protein S8	RPS8			0.328418	1	-0.82433	3	4	1	3	4	3	18.6326	17.2453	15.772	18.9673	18.2916	16.864
1041	P40227;Q92526;J3KRI6	P40227	T-complex protein 1 subunit zeta	CCT6A			0.332133	1	-1.16357	0	6	10	3	8	7	13.9381	17.7523	18.5894	18.1461	17.5513	18.0731
1144	P61163;A0A1B0GVS3;R4GMT0;P42025	P61163;A0A1B0GVS3;R4GMT0;P42025	Alpha-centractin;Beta-centractin	ACTR1A;ACTR1B			0.333295	1	-1.45975	1	0	1	1	2	2	16.7931	13.2594	18.1575	15.5684	17.7984	19.2225
1055	P42677;H0YMV8;Q71UM5;C9J1C5;C9JLI6	P42677;H0YMV8;Q71UM5	40S ribosomal protein S27;40S ribosomal protein S27-like	RPS27;RPS27L			0.336	1	-1.61873	0	3	2	2	4	1	14.4831	20.1191	20.1053	20.6039	20.4177	18.542
964	P25705;K7ERX7;K7EK77;K7EQH4;K7EJP1;K7ENJ4;K7ESA0	P25705	ATP synthase subunit alpha, mitochondrial	ATP5A1			0.336334	1	-0.44317	4	14	11	8	16	13	17.7551	19.1933	18.4506	18.9505	19.4966	18.2814
1196	P68371;Q3ZCM7;M0R2D3;M0R2T4;A0A075B724	P68371	Tubulin beta-4B chain	TUBB4B			0.33656	1	-0.185298	17	21	19	16	19	19	21.3315	21.2455	21.3802	21.8516	21.086	21.5755
631	H3BPE7;P35637	H3BPE7;P35637	RNA-binding protein FUS	FUS			0.340627	1	1.02373	1	5	4	1	4	4	16.8625	20.7454	19.3055	16.9506	18.6371	18.2545
1105	P52758;H0YBX3;H0YB34	P52758;H0YBX3;H0YB34	Ribonuclease UK114	HRSP12			0.341776	1	1.34924	1	2	3	0	2	1	15.9391	16.6081	18.6521	12.9293	16.6896	17.5327
1159	P62269;A0A0G2JQH2;Q5GGW2;J3JS69	P62269	40S ribosomal protein S18	RPS18			0.344195	1	-0.78715	1	7	2	4	9	2	16.3151	19.0317	18.4149	18.2919	19.6463	18.1849
622	H0YN26;P39687;O95626;H7BZ09	H0YN26;P39687;O95626	Acidic leucine-rich nuclear phosphoprotein 32 family member A;Acidic leucine-rich nuclear phosphoprotein 32 family member D	ANP32A;ANP32D			0.345993	1	-1.88809	0	4	2	1	4	2	11.8727	18.944	18.3239	18.1733	18.4036	18.2278
680	K7EJT5;K7EP65;K7EKS7;K7ELC4;K7EMH1;K7ERI7;P35268	K7EJT5;K7EP65;K7EKS7;K7ELC4;K7EMH1;K7ERI7;P35268	60S ribosomal protein L22	RPL22			0.347289	1	-1.90098	0	2	2	1	2	2	13.193	20.4502	18.3624	17.9263	20.3543	19.428
389	D6RBD7;C9J1V9;O43324;H0YAH9;H0YAL7	D6RBD7;C9J1V9;O43324;H0YAH9;H0YAL7	Eukaryotic translation elongation factor 1 epsilon-1	EEF1E1;EEF1E1-BLOC1S5			0.34785	1	0.771377	1	1	1	1	1	1	16.9835	17.3269	18.1819	17.6765	15.0343	17.4675
1183	P62917;E9PKZ0;E9PP36;G3V1A1;E9PKU4	P62917;E9PKZ0;E9PP36;G3V1A1;E9PKU4	60S ribosomal protein L8	RPL8			0.347885	1	1.06707	3	5	2	2	5	2	18.9542	22.0052	18.1549	18.4333	19.5746	17.9051
1289	Q14974;J3KTM9;J3QR48;J3QKQ5	Q14974;J3KTM9	Importin subunit beta-1	KPNB1			0.347888	1	-1.16291	0	6	8	2	4	9	13.8887	16.2723	18.078	16.5049	16.6393	18.5835
1016	P33993;C9J8M6	P33993	DNA replication licensing factor MCM7	MCM7			0.348615	1	-0.980776	2	1	2	6	4	3	15.8493	14.9145	16.7612	18.7748	15.2324	16.46
279	A0A804HJ46;E9PMH2;A0A804HKK3;A0A804HKH9;O00170;A0A804HKL7;A0A804HIX8;A0A804HJ38;V9GYQ3;A0A804HKP8	A0A804HJ46;E9PMH2;A0A804HKK3;A0A804HKH9;O00170;A0A804HKL7;A0A804HIX8;A0A804HJ38;V9GYQ3	AH receptor-interacting protein	AIP			0.352763	1	-1.25463	0	1	3	1	2	2	13.7341	16.7979	18.6706	17.4413	17.2047	18.3206
856	P07900;G3V2J8;Q14568;Q58FG0	P07900	Heat shock protein HSP 90-alpha	HSP90AA1			0.35586	1	-0.321381	10	22	24	23	21	23	19.8171	19.7123	19.1072	20.0132	19.283	20.3045
831	P05141;Q9H0C2	P05141	ADP/ATP translocase 2;ADP/ATP translocase 2, N-terminally processed	SLC25A5			0.356321	1	-0.435057	3	7	5	7	10	6	20.5715	20.6231	19.5664	21.3555	20.6496	20.0612
1136	P60842;J3KT12;J3QS69;J3KTB5;J3KSZ0;J3QL43;Q14240;E7EQG2;J3QR64;J3KTN0;J3QLN6;J3KS25;J3QKZ9;J3KSN7;J3KT04;E7EMV8;J3KS93;J3QL52	P60842;J3KT12;J3QS69;J3KTB5;J3KSZ0;J3QL43;Q14240;E7EQG2	Eukaryotic initiation factor 4A-I;Eukaryotic initiation factor 4A-II;Eukaryotic initiation factor 4A-II, N-terminally processed	EIF4A1;EIF4A2			0.358747	1	-0.465073	9	10	15	14	17	14	21.1616	19.8692	21.249	21.6162	20.625	21.4339
841	R4GN98;P06703	R4GN98;P06703	Protein S100;Protein S100-A6	S100A6			0.360813	1	2.21883	1	1	1	0	1	2	18.1041	19.4934	22.148	13.5173	18.2342	21.3374
823	P04350;M0R278;M0QY85;M0QZL7;M0R0X0;M0QY37;M0QX14;M0R042;M0QYM7;M0R1I1	P04350	Tubulin beta-4A chain	TUBB4A			0.361787	1	-0.292774	15	20	18	13	17	18	19.9651	19.5764	20.2026	20.2061	19.7163	20.7001
966	P25788;G3V3W4;G3V5N4;G3V4X5	P25788	Proteasome subunit alpha type-3	PSMA3			0.363498	1	0.971125	2	4	3	2	4	4	17.9714	18.8719	19.4651	15.8064	18.3587	19.2299
668	J3KTF8;J3QQX2;P52565;J3KRE2;J3KS60;J3KRY1	J3KTF8;J3QQX2;P52565;J3KRE2;J3KS60;J3KRY1	Rho GDP-dissociation inhibitor 1	ARHGDIA			0.364712	1	-1.95922	0	2	5	3	6	5	13.039	17.9424	20.1259	17.4251	19.4982	20.0617
1468	Q9BUJ2;A0A0A0MRA5;B7Z4B8;M0R3F1;M0QYZ0;M0R203;M0QZV6;M0R0K8;M0QYI8;M0QYM5;M0R247;A0A087X1I2	Q9BUJ2;A0A0A0MRA5;B7Z4B8;M0R3F1;M0QYZ0	Heterogeneous nuclear ribonucleoprotein U-like protein 1	HNRNPUL1			0.364766	1	1.8597	2	16	10	1	4	2	13.2682	20.472	17.9727	15.5281	15.7565	14.8492
1357	Q7KZF4;H7C597	Q7KZF4	Staphylococcal nuclease domain-containing protein 1	SND1			0.365714	1	-0.744971	0	4	4	2	3	7	14.3887	15.1862	15.3271	15.5922	14.3917	17.1529
244	A0A7I2YQN9;A0A7I2V5M7;Q13283;A0A7P0P2U7;A0A7I2YQH0;A0A7I2V2V1;A0A7I2V651;A0A7I2YQU8;A0A7I2V2X7;A0A7I2V494;A0A7I2V496;A0A7I2V565;A0A7I2YQF2;A0A7I2V5H1;A0A7I2V548	A0A7I2YQN9;A0A7I2V5M7;Q13283;A0A7P0P2U7	Ras GTPase-activating protein-binding protein 1	G3BP1			0.367099	1	1.16474	1	5	3	1	4	3	17.3614	18.2738	17.1013	13.8956	18.0493	17.2973
384	B8ZZQ6;P06454;B8ZZA1;B8ZZW7;H7C2N1	B8ZZQ6;P06454;B8ZZA1;B8ZZW7;H7C2N1	Prothymosin alpha;Prothymosin alpha, N-terminally processed;Thymosin alpha-1	PTMA			0.368173	1	1.96218	1	1	3	0	2	3	16.0901	18.3588	19.3926	13.3142	14.7321	19.9087
741	O43237;J3KRI4;J3KRZ2;H3BUM4	O43237;J3KRI4;J3KRZ2	Cytoplasmic dynein 1 light intermediate chain 2	DYNC1LI2			0.368858	1	-1.37347	0	2	3	2	2	2	13.201	16.2382	18.1019	18.21	16.074	17.3776
1171	P62753;A2A3R7;A2A3R5	P62753;A2A3R7;A2A3R5	40S ribosomal protein S6	RPS6			0.369442	1	0.919023	2	3	1	2	3	1	18.6313	19.484	16.7773	17.297	18.5724	16.2661
37	A0A087WXM6;J3QQT2;J3KRX5;A0A0A6YYL6;P18621;J3KRB3;A0A087WWH0;J3QS96;J3QLC8;A0A0A0MRF8;A0A087WY81;J3KSJ0	A0A087WXM6;J3QQT2;J3KRX5;A0A0A6YYL6;P18621;J3KRB3;A0A087WWH0;J3QS96;J3QLC8;A0A0A0MRF8;A0A087WY81	60S ribosomal protein L17	RPL17;RPL17-C18orf32			0.370507	1	-0.881271	2	2	1	3	5	1	21.2909	18.002	20.1463	20.9203	20.9662	20.1965
597	P31943;G8JLB6;E9PCY7;D6RBM0;D6RIU0;D6R9T0;H0YB39;D6RIH9;D6RJ04;D6RDU3;D6RFM3;D6RIT2;D6RAM1;E7EQJ0;E5RGV0;E7EN40;E5RGH4;H0YBG7;H0YBD7;D6RDL0;P55795;H0YAQ2;D6RF17;D6R9D3;E5RJ94	P31943;G8JLB6;E9PCY7;D6RBM0;D6RIU0;D6R9T0;H0YB39;D6RIH9;D6RJ04;D6RDU3;D6RFM3;D6RIT2;D6RAM1;E7EQJ0	Heterogeneous nuclear ribonucleoprotein H;Heterogeneous nuclear ribonucleoprotein H, N-terminally processed	HNRNPH1			0.372998	1	-0.381983	4	8	7	5	9	7	19.1638	20.2646	19.5377	20.085	20.5007	19.5264
1113	P54136;E5RH09;E5RJM9	P54136	Arginine--tRNA ligase, cytoplasmic	RARS			0.373233	1	0.609475	1	5	5	2	3	4	15.9657	16.6125	18.0201	16.7204	16.3989	15.6507
967	P26196	P26196	Probable ATP-dependent RNA helicase DDX6	DDX6			0.373999	1	-1.37531	0	4	3	3	3	1	12.2352	16.8204	16.8294	16.982	16.6953	16.3336
379	B7Z7P8;P62495;D6RCB3;D6RJE8;I3L492	B7Z7P8;P62495	Eukaryotic peptide chain release factor subunit 1	ETF1			0.374522	1	-1.52875	4	0	7	5	6	6	18.4916	13.6215	18.7329	19.0014	17.7034	18.7273
911	P14868;C9J7S3;C9JLC1;H7BZ35;C9JQM9	P14868	Aspartate--tRNA ligase, cytoplasmic	DARS			0.376436	1	-1.08118	0	2	1	1	5	2	13.5558	16.8934	17.3432	16.7513	17.2969	16.9877
1094	P50991	P50991	T-complex protein 1 subunit delta	CCT4			0.382575	1	1.41757	2	2	5	0	1	4	15.4522	16.9061	18.611	13.3148	15.7202	17.6817
1154	P62195;J3QQM1;J3QLH6;J3KRP2;J3QSA9;J3QSE0;J3QRR3;J3QRW1;J3KTQ9;A0A6Q8PGU6;Q8NB90	P62195;J3QQM1;J3QLH6;J3KRP2;J3QSA9	26S protease regulatory subunit 8	PSMC5			0.382603	1	-1.05888	1	3	6	2	7	7	15.0389	17.5134	18.8132	17.4919	18.348	18.7023
598	Q2L6G8;G8JLG2;Q15517	Q2L6G8;G8JLG2;Q15517	Corneodesmosin	CDSN			0.387831	1	1.07146	1	1	1	0	2	1	18.6999	16.461	16.7047	14.371	17.119	17.1611
231	Q13347;A0A7I2YQF8;A0A7I2V3U3;A0A7I2YQU2;A0A7I2V613;A0A7I2V607;A0A7I2V3N2;A0A7I2V2M3;A0A7P0MRT9;A0A7I2V640;A0A7I2V685;A0A7I2YQC8;A0A7I2YQT9;A0A7I2V5V8;A0A7I2V4C2;A0A7I2YQI2;Q5TFK1;A0A7I2YQI6;A0A7I2V4S8;A0A7I2V3K6;A0A7I2YQP9;A0A7I2V3T4;A0A7I2V391;A0A7I2YQN1;A0A7I2V5E4;A0A7I2YQX4	Q13347;A0A7I2YQF8;A0A7I2V3U3;A0A7I2YQU2;A0A7I2V613;A0A7I2V607;A0A7I2V3N2;A0A7I2V2M3;A0A7P0MRT9;A0A7I2V640;A0A7I2V685;A0A7I2YQC8;A0A7I2YQT9;A0A7I2V5V8;A0A7I2V4C2;A0A7I2YQI2;Q5TFK1;A0A7I2YQI6;A0A7I2V4S8;A0A7I2V3K6	Eukaryotic translation initiation factor 3 subunit I	EIF3I			0.388117	1	-1.14685	2	2	7	1	7	5	15.4841	14.8294	18.2995	16.3158	18.5381	17.1996
1038	P39023;G5E9G0;B5MCW2;H7C422;H7C3M2;F8WCR1;Q92901	P39023;G5E9G0;B5MCW2	60S ribosomal protein L3	RPL3			0.390121	1	1.70256	1	6	3	0	5	2	18.3402	19.0144	15.9848	13.0071	18.3617	16.8629
696	M0QXU7;O43615;M0R301;M0R124	M0QXU7;O43615	Mitochondrial import inner membrane translocase subunit TIM44	TIMM44			0.391977	1	-0.830744	1	0	1	4	1	2	17.7544	15.637	16.4328	18.7068	17.0282	16.5815
1595	Q9Y5M8;H7C4H2	Q9Y5M8;H7C4H2	Signal recognition particle receptor subunit beta	SRPRB			0.392508	1	-1.09203	0	1	2	1	2	2	13.0431	16.5529	15.8823	17.0744	15.4434	16.2365
518	Q96AE4;E9PEB5;C9JSZ1	Q96AE4;E9PEB5	Far upstream element-binding protein 1	FUBP1			0.393935	1	-1.15819	0	2	2	3	3	5	13.4534	16.6412	17.5273	16.999	16.8673	17.2301
1127	P56192;H0YHL6;H0YI94;H0YI27;H0YIP0;H0YHV5	P56192	Methionine--tRNA ligase, cytoplasmic	MARS			0.394059	1	-0.844096	1	2	4	3	2	3	15.6643	15.4404	16.8075	17.7688	15.2266	17.449
844	P06746;E7EW18;H0YBJ0;E5RIJ0;H0YBX1;E5RHZ4;E5RG65;H0YAV8;E9PIC6;E5RJ55	P06746;E7EW18;H0YBJ0;E5RIJ0	DNA polymerase beta	POLB			0.39453	1	2.60601	2	21	18	1	17	9	17.1857	23.7364	23.2154	15.2341	21.3805	19.7048
1160	P62277;J3KMX5;E9PS50	P62277;J3KMX5	40S ribosomal protein S13	RPS13			0.397087	1	-0.65569	1	3	1	3	4	1	18.4095	18.5125	18.262	19.9666	19.4959	17.6886
1336	Q5T280;R4GNG4	Q5T280	Putative methyltransferase C9orf114	C9orf114			0.39749	1	0.489539	2	3	3	1	3	1	17.3709	17.9999	16.732	17.4723	16.9641	16.1978
32	A0A494C001;A0A499FJY3;A0A087WWP4;Q96T37	A0A494C001;A0A499FJY3;A0A087WWP4;Q96T37	Putative RNA-binding protein 15	RBM15			0.399806	1	-0.690392	1	1	1	0	0	0	15.5114	14.2098	13.5274	14.536	15.9766	14.8071
693	M0QX69;P61081	M0QX69;P61081	NEDD8-conjugating enzyme Ubc12	UBE2M			0.40073	1	-1.67566	0	1	2	2	2	2	12.6143	17.3466	17.8258	18.3566	16.4046	18.0525
729	O14818;H0Y586;Q8TAA3;A0A087WYS6;F5GY34	O14818;H0Y586;Q8TAA3	Proteasome subunit alpha type-7;Proteasome subunit alpha type-7-like	PSMA7;PSMA8			0.401602	1	-1.04218	1	3	7	3	8	6	15.6191	17.7542	18.8899	17.3899	19.031	18.9689
1125	P55957	P55957	BH3-interacting domain death agonist;BH3-interacting domain death agonist p15;BH3-interacting domain death agonist p13;BH3-interacting domain death agonist p11	BID			0.401662	1	-1.59311	0	0	2	1	2	2	12.1891	12.8779	17.4465	16.0174	15.137	16.1385
1512	Q9NP55	Q9NP55	BPI fold-containing family A member 1	BPIFA1			0.402428	1	-1.0795	0	0	0	1	5	1	14.7655	14.1988	15.3402	16.7709	17.0915	13.6807
1337	Q5T2N8	Q5T2N8	ATPase family AAA domain-containing protein 3C	ATAD3C			0.403039	1	0.944513	1	2	1	2	3	1	24.3035	21.697	22.903	23.0032	20.8015	22.2652
1271	Q13867;J3KS79;K7ENH5;K7ES02;K7ESE8;J3KSD8	Q13867;J3KS79;K7ENH5;K7ES02	Bleomycin hydrolase	BLMH			0.408742	1	-0.516193	1	2	3	1	3	5	18.2338	17.6535	19.0885	18.6162	18.4035	19.5047
975	P28066	P28066	Proteasome subunit alpha type-5	PSMA5			0.409054	1	-2.29506	0	2	6	2	3	5	11.2083	18.0844	18.4684	18.7605	17.608	18.2778
1450	Q99536;K7ERT7;K7ENX2;K7EM19;K7ESA3;K7EJM4;K7ER81	Q99536;K7ERT7	Synaptic vesicle membrane protein VAT-1 homolog	VAT1			0.409334	1	-0.33913	6	9	10	7	9	8	19.7629	19.6513	20.6491	20.0616	20.4356	20.5835
381	H0YHC3;F8W020;F8W118;F8VY35;F8VV59;B7Z9C2;F8W0J6;F5H4R6;H0YIV4;P55209;F8VRJ2;H0YH88;F8VXI6;F8VUX1;F8W543;F8VVB5	H0YHC3;F8W020;F8W118;F8VY35;F8VV59;B7Z9C2;F8W0J6;F5H4R6;H0YIV4;P55209;F8VRJ2;H0YH88;F8VXI6;F8VUX1;F8W543;F8VVB5	Nucleosome assembly protein 1-like 1	NAP1L1			0.409995	1	-1.65074	0	1	3	1	4	4	12.7671	16.2472	18.1729	16.1035	18.2276	17.8083
1455	Q99832;F8WAM2;F8WBP8	Q99832	T-complex protein 1 subunit eta	CCT7			0.410668	1	0.933927	2	4	8	1	3	5	16.4259	16.524	18.3226	14.7786	16.3612	17.3309
928	P17987;E7EQR6;E7ERF2;F5H282;F5GZI8;F5H136;F5GYL4;F5H676;F5H7Y1;F5H726;F5GZ03	P17987;E7EQR6;E7ERF2	T-complex protein 1 subunit alpha	TCP1			0.413781	1	-0.413857	2	3	5	5	7	5	17.442	17.6887	18.6287	18.7552	18.2548	17.991
1437	Q96P63	Q96P63	Serpin B12	SERPINB12			0.417757	1	0.974678	3	2	2	0	3	3	18.8496	17.1998	17.1309	15.2333	16.9778	18.0452
1514	Q9NPD3;E9PPI9;E9PI41	Q9NPD3;E9PPI9;E9PI41	Exosome complex component RRP41	EXOSC4			0.421796	1	0.894267	1	1	1	0	2	2	15.5727	16.8568	16.2335	13.7034	15.8861	16.3907
507	E7EUC7;Q16851;A0A7I2YQ74;A0A087WYS1;A0A7I2V4T0;C9JNZ1;A0A7I2V676;C9JTZ5;C9JUW1;A0A7I2V2Q3;C9JWG0;C9JVG3;C9JQU9;C9J6Q0	E7EUC7;Q16851;A0A7I2YQ74;A0A087WYS1	UTP--glucose-1-phosphate uridylyltransferase	UGP2			0.436893	1	-0.342417	1	3	3	3	7	5	17.1721	17.4901	18.2304	18.1072	18.0803	17.7324
413	P35998;C9JX88;C9JLS9	P35998;C9JX88	26S protease regulatory subunit 7	PSMC2			0.438232	1	-0.638524	2	3	5	5	7	6	16.3823	17.232	18.499	18.0213	17.8132	18.1945
382	E7ENZ3;B7ZAR1;E9PCA1;P48643	E7ENZ3;B7ZAR1;E9PCA1;P48643	T-complex protein 1 subunit epsilon	CCT5			0.442955	1	-1.47817	0	4	4	2	4	7	14.4925	17.3807	19.2215	18.3365	17.9206	19.2722
124	A0A1W2PPS1;Q00839;A0A1X7SBS1;A0A1W2PP35;Q5RI18;A0A1W2PQL0;A0A1W2PP34;A0A1W2PPL4;A0A1W2PPH7;A0A1W2PRZ7;A0A1W2PQ74;A0A1W2PQD4;A0A1W2PPE9;A0A1W2PRI6;A0A1W2PP22	A0A1W2PPS1;Q00839;A0A1X7SBS1;A0A1W2PP35;Q5RI18;A0A1W2PQL0;A0A1W2PP34;A0A1W2PPL4;A0A1W2PPH7;A0A1W2PRZ7;A0A1W2PQ74;A0A1W2PQD4	Heterogeneous nuclear ribonucleoprotein U	HNRNPU			0.443638	1	1.13532	12	14	13	8	8	7	22.1186	21.2901	20.5702	21.8662	20.3125	18.3942
761	U3KQK0;Q99880;Q99879;Q99877;Q93079;Q5QNW6;P62807;P58876;P57053;O60814;Q96A08;A0A2R8Y619	U3KQK0;Q99880;Q99879;Q99877;Q93079;Q5QNW6;P62807;P58876;P57053;O60814	Histone H2B;Histone H2B type 1-L;Histone H2B type 1-M;Histone H2B type 1-N;Histone H2B type 1-H;Histone H2B type 2-F;Histone H2B type 1-C/E/F/G/I;Histone H2B type 1-D;Histone H2B type F-S;Histone H2B type 1-K	HIST1H2BN;HIST1H2BL;HIST1H2BM;HIST1H2BH;HIST2H2BF;HIST1H2BC;HIST1H2BD;H2BFS;HIST1H2BK			0.44766	1	0.425311	4	6	4	5	7	5	23.4367	22.9656	22.452	23.0648	22.4586	22.0549
1299	Q15366;H3BRU6;F8VZX2;F8W0G4;F8VXH9;H3BSS4;F8W1G6;J3QT27;E9PFP8;P57721;F8VRH0;H3BND9	Q15366;H3BRU6;F8VZX2;F8W0G4;F8VXH9;H3BSS4	Poly(rC)-binding protein 2	PCBP2			0.449931	1	-0.650052	7	6	9	8	9	10	20.7527	19.2688	20.9677	21.3138	20.343	21.2825
712	O00231;J3QRY4;J3KSW3	O00231;J3QRY4	26S proteasome non-ATPase regulatory subunit 11	PSMD11			0.450302	1	-1.78401	0	6	8	2	9	5	12.5645	16.9703	18.0353	17.0126	17.8247	18.0849
1345	Q6P2E9;I3L2F4	Q6P2E9	Enhancer of mRNA-decapping protein 4	EDC4			0.450338	1	-1.28432	0	2	5	1	5	6	13.2865	14.4321	15.9916	14.0987	16.1273	17.3372
491	E5RJR5;E5RI56;P63208;E7ERH2;F8W8N3;E5RGM3;E5RHM3;E5RGM4	E5RJR5;E5RI56;P63208;E7ERH2;F8W8N3;E5RGM3	S-phase kinase-associated protein 1	SKP1			0.455653	1	-0.52626	2	2	1	1	4	3	18.9821	18.2188	19.6209	19.1318	19.2256	20.0431
271	A0A7P0Z4D3;Q92973;A0A7P0T944;A0A7P0T9C0;A0A7P0TBF0;E7EW37;S4R398;A0A075B780;O14787	A0A7P0Z4D3;Q92973;A0A7P0T944;A0A7P0T9C0;A0A7P0TBF0	Transportin-1	TNPO1			0.457795	1	-1.52976	0	1	4	1	2	6	13.0014	14.7495	16.3983	15.174	15.2046	18.3598
90	A0A2R8YFS5;O00571;A0A2R8YFR4;A0A0D9SF53;A0A2R8YCW1;A0A0D9SG12;A0A2R8YF78;A0A2R8Y645;A0A2R8Y4A4;A0A0D9SFB3;A0A2U3TZJ9;A0A2R8Y5G6;F6S8Q4;A0A2R8Y7T2;A0A2R8YDT5;O15523;A0A2R8YDH3;A0A0J9YVQ7;A0A087WVZ1;A0A2R8YCU0;A0A2R8Y650;A0A2R8YF89;D6RCM4;C9J081;C9J8G5;Q9NQI0	A0A2R8YFS5;O00571;A0A2R8YFR4;A0A0D9SF53;A0A2R8YCW1;A0A0D9SG12;A0A2R8YF78;A0A2R8Y645;A0A2R8Y4A4;A0A0D9SFB3;A0A2U3TZJ9;A0A2R8Y5G6;F6S8Q4;A0A2R8Y7T2;A0A2R8YDT5;O15523;A0A2R8YDH3	ATP-dependent RNA helicase DDX3X;ATP-dependent RNA helicase DDX3Y	DDX3X;DDX3Y			0.457999	1	0.66275	6	9	10	8	9	7	19.3654	19.4696	19.0758	19.8589	17.9086	18.155
1204	P84103;A0A087X2D0	P84103;A0A087X2D0	Serine/arginine-rich splicing factor 3	SRSF3			0.4726	1	-0.593022	5	8	6	6	8	7	19.7972	20.743	19.917	19.855	21.0249	21.3564
910	P14866;M0QXS5;A0A3B3ITJ4;M0QYT0;M0R076	P14866;M0QXS5;A0A3B3ITJ4;M0QYT0	Heterogeneous nuclear ribonucleoprotein L	HNRNPL			0.475019	1	0.807199	2	7	4	4	4	2	18.9681	19.4623	19.3611	19.7264	18.4152	17.2283
1527	Q9NT62	Q9NT62	Ubiquitin-like-conjugating enzyme ATG3	ATG3			0.478193	1	-0.837614	0	0	1	1	1	1	14.4221	14.4099	15.9594	16.1422	14.6668	16.4952
324	A0A8V8TQA1;A0A8V8TRB3;P67775;P62714;H0YBN9;E7ESG8;A0A8V8TQU8;B3KQ51	A0A8V8TQA1;A0A8V8TRB3;P67775;P62714;H0YBN9;E7ESG8;A0A8V8TQU8;B3KQ51	Serine/threonine-protein phosphatase 2A catalytic subunit alpha isoform;Serine/threonine-protein phosphatase 2A catalytic subunit beta isoform;Serine/threonine-protein phosphatase	PPP2CA;PPP2CB			0.489277	1	-2.43939	0	0	2	1	2	2	12.8526	13.5304	19.1969	16.4578	17.2333	19.207
275	P42704;A0A804HI40;A0A804HIN4;A0A804HLG8;A0A804HK30;A0A804HL40;A0A804HKR3;A0A804HIG4;A0A804HIQ7;A0A804HKI2;A0A804HI14;A0A804HKJ0;A0A804HJZ1;A0A804HHY9;A0A804HJI0;A0A804HJH8;A0A804HK02;B8ZZ38;C9JCA9;A0A804HIV5;A0A0C4DG06;A0A804HKX0;A0A804HKR5;A0A804HKX6;A0A804HJA1;A0A804HKK7;A0A804HJG8	P42704;A0A804HI40;A0A804HIN4;A0A804HLG8;A0A804HK30;A0A804HL40;A0A804HKR3;A0A804HIG4;A0A804HIQ7;A0A804HKI2;A0A804HI14;A0A804HKJ0;A0A804HJZ1;A0A804HHY9;A0A804HJI0;A0A804HJH8;A0A804HK02;B8ZZ38;C9JCA9;A0A804HIV5	Leucine-rich PPR motif-containing protein, mitochondrial	LRPPRC			0.496347	1	-0.927914	2	9	12	3	7	16	15.418	17.0427	17.3055	16.8518	17.0615	18.6365
811	P01040;C9J0E4	P01040;C9J0E4	Cystatin-A;Cystatin-A, N-terminally processed	CSTA			0.496391	1	0.792013	4	4	3	3	3	3	19.8129	18.3305	19.1318	19.3087	18.17	17.4205
617	H0YLP6;H0YMF4;H0YKD8;P46779	H0YLP6;H0YMF4;H0YKD8;P46779	60S ribosomal protein L28	RPL28			0.496658	1	2.31192	2	3	1	0	2	2	21.1698	19.7258	17.1678	13.8316	19.3845	17.9116
828	P05089;A0A5F9ZGN6;A0A5F9ZH78	P05089;A0A5F9ZGN6;A0A5F9ZH78	Arginase-1	ARG1			0.502568	1	0.855572	4	4	5	2	5	3	20.0969	17.6217	18.8925	17.6254	18.3356	18.0835
1078	P49411;H3BNU3	P49411	Elongation factor Tu, mitochondrial	TUFM			0.505354	1	-0.392207	8	16	13	8	16	12	20.0156	20.3843	19.8333	20.3872	21.0231	19.9995
958	Q5QNZ2;P24539	Q5QNZ2;P24539	ATP synthase F(0) complex subunit B1, mitochondrial	ATP5F1			0.513188	1	1.4826	2	3	1	0	6	2	17.8481	18.6181	17.0054	14.0704	18.0194	16.934
1152	P62081;B5MCP9;A0A2R8Y623	P62081;B5MCP9;A0A2R8Y623	40S ribosomal protein S7	RPS7			0.513737	1	-1.3384	0	2	1	4	3	2	14.6146	17.6473	17.9562	18.8108	17.3916	18.0308
1292	Q15075	Q15075	Early endosome antigen 1	EEA1			0.516018	1	-1.31464	0	3	4	1	4	12	13.4759	16.1491	16.0756	15.9622	15.7582	17.924
1019	P35232;C9JZ20;C9JW96;E7ESE2;E9PCW0;A0A8I5KWR0	P35232;C9JZ20;C9JW96;E7ESE2;E9PCW0	Prohibitin	PHB			0.516156	1	-0.640513	1	5	6	4	9	6	17.4401	19.2143	18.5072	19.2564	19.1424	18.6844
1293	Q15084	Q15084	Protein disulfide-isomerase A6	PDIA6			0.517864	1	-0.42702	6	6	5	7	7	6	19.9308	19.0457	19.7482	20.4617	19.6451	19.8988
1264	Q5TEE2;Q13547;Q92769;E5RFI6;E5RJ04;E5RGV4;E5RHE7;E5RH52;E5RG37;E5RFP9;H3BM24	Q5TEE2;Q13547;Q92769	Histone deacetylase 1;Histone deacetylase 2	HDAC1;HDAC2			0.519757	1	1.57045	1	1	2	2	1	1	17.1209	14.7127	18.3306	14.1109	16.7101	14.6319
216	A0A7I2V5L3;A0A7I2V2L9;P40429;Q8J015;M0QYS1;Q6NVV1;M0QZU1;A0A096LPE0	A0A7I2V5L3;A0A7I2V2L9;P40429;Q8J015;M0QYS1;Q6NVV1	60S ribosomal protein L13a;Putative 60S ribosomal protein L13a protein RPL13AP3	RPL13A;RPL13a;RPL13AP3			0.52603	1	1.98797	2	3	1	2	3	0	20.8846	19.5023	16.4367	18.5637	17.2273	15.0688
1509	Q9HCY8	Q9HCY8	Protein S100-A14	S100A14			0.526975	1	1.6734	1	1	1	1	0	1	18.3225	16.6304	14.6171	13.7496	14.1722	16.6281
1166	P62316;K7ERG4;K7EJB5	P62316;K7ERG4	Small nuclear ribonucleoprotein Sm D2	SNRPD2			0.527684	1	-1.86429	0	2	1	1	2	2	13.2399	18.2208	17.2553	17.5098	18.292	18.507
953	P23396;E9PL09;E9PPU1;F2Z2S8;H0YCJ7;H0YF32;H0YEU2;E9PQ96;E9PJH4;E9PK82;E9PSF4;E9PQX2;H0YES8;E9PJN9	P23396;E9PL09;E9PPU1;F2Z2S8;H0YCJ7;H0YF32;H0YEU2	40S ribosomal protein S3	RPS3			0.530845	1	-0.654982	3	8	5	9	13	4	19.0677	18.7543	18.3245	20.0222	19.6991	18.3902
1242	Q12792;F8VRG3;F8VS81	Q12792;F8VRG3;F8VS81	Twinfilin-1	TWF1			0.531426	1	-2.38024	0	0	1	1	1	2	12.6533	13.5683	18.6087	18.2156	15.9844	17.7709
1272	Q13885	Q13885	Tubulin beta-2A chain	TUBB2A			0.539583	1	-1.5222	13	19	17	15	17	18	15.8814	19.0604	19.3895	20.4984	18.6195	19.78
891	P12236;P12235;V9GYG0	P12236;P12235;V9GYG0	ADP/ATP translocase 3;ADP/ATP translocase 3, N-terminally processed;ADP/ATP translocase 1	SLC25A6;SLC25A4			0.544483	1	-1.52796	2	6	4	5	8	5	12.5506	16.6118	15.7649	16.6276	16.5557	16.3279
744	O43390;A0A6Q8PEX7;B4DT28;A0A6Q8PH31;A0A6Q8PH35;A0A6Q8PHG0;A0A7I2V2F0;A0A286YEZ8	O43390;A0A6Q8PEX7;B4DT28;A0A6Q8PH31;A0A6Q8PH35	Heterogeneous nuclear ribonucleoprotein R	HNRNPR			0.548756	1	-2.34923	0	3	2	8	4	1	13.0527	16.0272	15.3024	20.2641	16.6091	14.5569
1324	Q52LJ0	Q52LJ0	Protein FAM98B	FAM98B			0.55111	1	-1.65778	0	1	1	1	1	1	12.6269	16.457	16.7192	16.9555	17.1779	16.643
127	P04439;Q5SRN5;A0A1W2PS24;Q5SRN7;A0A1W2PRZ0;O78179;P01893;A0A0G2JIF0;A0A1W2PQD0;Q5QT33;A0A1W2PR11;Q5RIP0;A0A0G2JIF2;A0A140T937;A0A0G2JI36;A0A140T962;A0A1W2PP77;A0A1W2PRX1;A0A140T9J9;A0A1W2PS56;A0A0G2JH50;A0A140T912;A0A0G2JL56;A2BF26;A0A140T930;A0A140T9B3;Q5SUL5;A0A1W2PSE7;Q53YP1;S6AU73;A0A140T9X6;A0A0G2JPA3;A0A140T9U0;D9J307;A0A140T9M0;A0A0G2JH66;D0EV57;D5H3J5;Q31611;Q2L6G2;A0A1W2PP29;A0A140T9D9;A…	P04439;Q5SRN5;A0A1W2PS24;Q5SRN7;A0A1W2PRZ0;O78179;P01893;A0A0G2JIF0;A0A1W2PQD0;Q5QT33;A0A1W2PR11;Q5RIP0;A0A0G2JIF2;A0A140T937;A0A0G2JI36;A0A140T962;A0A1W2PP77;A0A1W2PRX1;A0A140T9J9;A0A1W2PS56;A0A0G2JH50;A0A140T912;A0A0G2JL56;A2BF26;A0A140T930;A0A140T9B3;Q5SUL5;A0A1W2PSE7	HLA class I histocompatibility antigen, A-3 alpha chain;Putative HLA class I histocompatibility antigen, alpha chain H	HLA-A;HLA-C;HLA-H;HLA-Cw			0.551246	1	-1.58606	0	2	3	1	3	2	12.4863	15.63	16.3162	15.549	17.2183	16.4233
1145	P61247;D6RG13;D6RAT0;E9PFI5;H0Y9Y4;D6R9B6;H0Y8L7;D6RB09;D6RED7;D6RAS7;D6RGE0;D6RI02	P61247;D6RG13;D6RAT0;E9PFI5;H0Y9Y4;D6R9B6;H0Y8L7;D6RB09	40S ribosomal protein S3a	RPS3A			0.555021	1	1.0793	4	5	2	3	7	4	20.1833	20.5055	19.0488	17.3565	19.6513	19.492
1373	Q8IUE6	Q8IUE6	Histone H2A type 2-B	HIST2H2AB			0.556312	1	0.948804	2	2	2	3	2	2	20.9772	19.3051	19.1727	18.507	19.8281	18.2734
25	A0A087WV24;P20711;A0A087WU57;H7BZF7;F8WER1;C9JMP0	A0A087WV24;P20711;A0A087WU57;H7BZF7;F8WER1	Aromatic-L-amino-acid decarboxylase	DDC			0.558727	1	0.84487	12	13	13	11	14	14	23.2754	21.837	21.7845	22.2582	20.6667	21.4374
1156	P62249;M0R3H0;M0R210;M0R1M5;Q6IPX4;M0QX76	P62249;M0R3H0;M0R210;M0R1M5;Q6IPX4;M0QX76	40S ribosomal protein S16	RPS16			0.55916	1	-2.31278	0	2	1	3	6	1	12.9017	18.157	17.7908	19.1856	19.4089	17.1934
1239	Q09028;H0YEU5;H0YCT5;H0YF10;H0YDK2;E9PNS2;C9JPP3;E9PIC4;E9PNS6;Q5JP02;E9PC52;Q16576	Q09028;H0YEU5;H0YCT5;H0YF10;H0YDK2	Histone-binding protein RBBP4	RBBP4			0.559259	1	-0.470081	2	1	3	1	3	3	16.5355	17.068	17.1886	16.7812	17.6193	17.8018
1066	P46940;A0A0J9YXZ5;H0YLE8;H0YKA5;A0A087X225;A0A087WWP1	P46940;A0A0J9YXZ5;H0YLE8	Ras GTPase-activating-like protein IQGAP1	IQGAP1			0.561054	1	-1.25955	4	8	16	9	7	24	17.1423	15.9438	17.2917	18.8728	16.2539	19.0297
584	G3V203;J3QQ67;Q07020;F8VUA6;F8VYV2;A0A075B7A0;H0YHA7;F8VXR6	G3V203;J3QQ67;Q07020;F8VUA6;F8VYV2;A0A075B7A0;H0YHA7	60S ribosomal protein L18	RPL18			0.563158	1	-3.04101	0	3	0	2	3	1	12.9847	19.8998	12.6994	18.7103	18.6685	17.3281
1577	Q9Y295	Q9Y295	Developmentally-regulated GTP-binding protein 1	DRG1			0.566507	1	-1.84372	0	0	1	3	1	1	12.4592	15.9622	17.1008	17.6919	16.3974	16.9642
758	O60749;D6RC15	O60749	Sorting nexin-2	SNX2			0.573334	1	-1.44481	0	2	5	2	2	3	13.3238	16.8165	16.5043	17.0369	16.7812	17.1609
1573	Q9Y230;M0R0Y3;X6R2L4;M0R0Z0;M0QXZ7;A0A1W2PS48	Q9Y230	RuvB-like 2	RUVBL2			0.575346	1	-1.11371	2	4	6	2	9	8	20.3287	20.7666	20.2014	23.2304	20.8143	20.5931
909	P14625;A0A7P0T823;A0A7P0TAT8;H0YIV0;A0A7P0TAE1;A0A087WT78;A0A7P0T917;A0A7P0TAY2;A0A7P0TBC2;A0A7P0T885;A0A7P0T8R3;A0A7P0Z405;Q58FF3;F8W026;A0A7P0TAG4;A0A7P0Z4B4;A0A7P0T8C8;A0A7P0TAC2	P14625;A0A7P0T823;A0A7P0TAT8;H0YIV0;A0A7P0TAE1;A0A087WT78;A0A7P0T917;A0A7P0TAY2;A0A7P0TBC2	Endoplasmin	HSP90B1			0.579114	1	-0.81525	5	21	27	9	18	25	19.5977	20.0348	20.9557	20.4746	20.5842	21.9753
1274	Q14011;K7EJV1;K7EMY9;K7EPM4;K7EQR7;K7ENX8;K7ELV6;K7EJV5;K7ELT6;K7ER40;K7EQX4;K7ENN6;K7EIF7;K7EQL0	Q14011;K7EJV1;K7EMY9;K7EPM4;K7EQR7;K7ENX8;K7ELV6;K7EJV5;K7ELT6;K7ER40	Cold-inducible RNA-binding protein	CIRBP			0.583668	1	-3.44587	0	5	3	4	9	6	13.4607	21.1085	20.4411	20.3668	23.6558	21.3254
675	O43684;J3QT28;J3QSX4	O43684;J3QT28	Mitotic checkpoint protein BUB3	BUB3			0.586842	1	-2.04408	0	4	4	1	6	4	13.0534	17.5104	17.8881	18.1036	18.3639	18.1165
1129	P56537;B7ZBH1;A0A0U1RQV5	P56537;B7ZBH1;A0A0U1RQV5	Eukaryotic translation initiation factor 6	EIF6			0.596833	1	-2.02189	0	2	0	2	2	2	12.8589	17.9981	14.5308	17.0035	17.1817	17.2683
1212	Q01081	Q01081	Splicing factor U2AF 35 kDa subunit	U2AF1			0.597036	1	-2.49105	0	1	1	1	1	1	13.1911	16.3481	15.0092	20.0989	14.4666	17.456
1207	P98179	P98179	RNA-binding protein 3	RBM3			0.598546	1	-3.28377	0	6	6	3	6	6	14.4917	19.8073	21.1809	19.103	23.6018	22.6263
29	A0A8V8TQ18;A0A8V8TQK1;A0A8V8TRF0;A0A8V8TR47;A0A087WVQ6;A0A8V8TQ14;K7EJJ5;Q00610;A0A8V8TRE8;A0A8V8TQK3;J3KRF5;J3KS13;A0A087WX41;P53675;A0A8V8TQK7	A0A8V8TQ18;A0A8V8TQK1;A0A8V8TRF0;A0A8V8TR47;A0A087WVQ6;A0A8V8TQ14;K7EJJ5;Q00610;A0A8V8TRE8;A0A8V8TQK3;J3KRF5	Clathrin heavy chain;Clathrin heavy chain 1	CLTC			0.598578	1	-2.79002	0	3	6	1	6	5	11.0969	15.7402	18.1372	18.3156	17.3529	17.6759
776	O75821;K7ER90;K7EL20;K7ENA8;K7EP16	O75821;K7ER90;K7EL20;K7ENA8	Eukaryotic translation initiation factor 3 subunit G	EIF3G			0.608558	1	-0.26092	3	4	4	2	3	4	19.2297	18.7924	19.2817	19.3355	19.1802	19.5708
1195	P68363;Q9BQE3;F5H5D3;P68366;F8VVB9;Q9NY65;C9J2C0;A0A7P0T945;A0A7P0TA31;C9JDS9;F8VRZ4;F8VS66;F8VWV9;C9JJQ8;C9JEV8;C9JQ00;F8VX09;C9JDL2;V9GZ17;C9K0S6;F8VRK0;Q9H853;F8W0F6;A0A7P0Z4A1	P68363;Q9BQE3;F5H5D3;P68366;F8VVB9;Q9NY65;C9J2C0	Tubulin alpha-1B chain;Tubulin alpha-1C chain;Tubulin alpha-4A chain;Tubulin alpha-8 chain	TUBA1B;TUBA1C;TUBA4A;TUBA8			0.609189	1	-0.479491	16	20	18	15	17	21	24.2686	23.8142	24.0288	25.1283	24.0068	24.4149
602	H0Y512;Q9HDC9	H0Y512;Q9HDC9	Adipocyte plasma membrane-associated protein	APMAP			0.610826	1	-2.14571	0	2	3	1	3	2	11.5375	16.1803	16.245	16.3798	17.1892	16.831
922	P16989;A0A0D9SEI8	P16989	Y-box-binding protein 3	YBX3			0.619042	1	0.978487	12	23	21	16	23	19	21.3586	23.413	21.9868	21.1256	21.9723	20.725
1279	Q14192	Q14192	Four and a half LIM domains protein 2	FHL2			0.619542	1	0.800264	1	2	1	1	2	1	17.124	18.6796	18.1811	17.4976	17.6011	16.4852
897	P13473	P13473	Lysosome-associated membrane glycoprotein 2	LAMP2			0.620612	1	-1.87416	0	1	2	2	2	2	13.1369	17.1092	17.2002	18.082	17.319	17.6677
71	A0A0B4J1Z1;C9JAB2;Q16629	A0A0B4J1Z1;C9JAB2;Q16629	Serine/arginine-rich splicing factor 7	SRSF7			0.62242	1	1.7593	3	3	2	3	2	1	18.2633	19.057	17.9146	18.9602	16.2122	14.7846
335	A6NHL2	A6NHL2	Tubulin alpha chain-like 3	TUBAL3			0.624415	1	-1.64744	5	4	4	3	4	5	17.6363	13.8882	16.9196	18.3923	17.5256	17.4686
155	A0A3B3ISC6;A0A3B3IT15;A0A3B3IS84;P53621;A0A3B3ISK1;A0A3B3ITV3;A0A3B3IU89;A0A3B3IU78	A0A3B3ISC6;A0A3B3IT15;A0A3B3IS84;P53621;A0A3B3ISK1;A0A3B3ITV3;A0A3B3IU89	Coatomer subunit alpha;Xenin;Proxenin	COPA			0.624554	1	-0.753434	1	2	3	0	2	3	15.3863	14.8147	14.992	14.923	15.8207	16.7097
301	D6RH20;G5EA06;A0A8Q3WL16;A0A8Q3SHR4;A0A8Q3WKZ8;A0A8Q3WKF1;Q92552;A0A8Q3WKI2;A0A8Q3WK88;A0A8Q3WKM3	D6RH20;G5EA06;A0A8Q3WL16;A0A8Q3SHR4;A0A8Q3WKZ8;A0A8Q3WKF1;Q92552;A0A8Q3WKI2;A0A8Q3WK88	28S ribosomal protein S27, mitochondrial	MRPS27			0.625179	1	1.3592	2	2	1	0	3	0	17.2661	15.7988	15.1288	13.6633	16.1545	14.2983
